# Supplementary material for: Direct imaging of the circular chromosome in a live bacterium
Source: Nat Commun. 2019 May 16;10:2194. doi: 10.1038/s41467-019-10221-0 (PMC6522522; doi:10.1038/s41467-019-10221-0)
Supplement: Supplementary file 6 — Source Data [file 41467_2019_10221_MOESM6_ESM.xlsx]

## Sheet: Figure 1
1 pixel = 65nm
			Figure 1H				Figure 1I
			Bundle length [pixels]				Bundle width [pixels]
			57.1211				6.08203
			68.893				6.35938
			57.5915				5.96094
			55.8523				6.07627
			66.6426				6.17969
			66.5039				7.64062
			54.051				6.08203
			61.017				5.875
			67.9459				5.8629
			62.9715				5.34766
			67.034				7.03125
			75.0373				7.5625
			68.4505				6.91406
			73.5274				7.92578
			71.4111				5.79762
			67.6889				6.56641
			58.1361				6.76562
			93.4239				8.04297
			57.9147				6.33594
			93.1969				8.44922
			65.8281				6.85938
			59.4733				7.12109
			78.4833				5.60156
			90.1321				7.47266
			72.5078				5.96094
			70.848				6.33051
			77.9458				6.27344
			76.7809				7.36328
			63.5732				8.14453
			79.1616				6.17188
			56.3903				7.47266
			59.4439				5.43952
			62.4684				6.29688
			88.401				8.05078
			80.8223				5.84711
			72.3456				7.45703
			71.9316				7.67969
			77.0864				6.94141
			59.0053				6.28516
			74.1158				7.04688
			79.1298				7.05078
			91.5843				7.64453
			86.2211				6.30078
			81.9471				6.65625
			84.2252				6.83203
			89.3702				7.84375
			78.4446				8.91406
			67.6812				7.29297
			72.0632				7.87109
			63.1115				6.78125
			72.2811				8.63983
			63.4053				6.57422
			68.5641				7.84766
			55.936				7.43359
			58.4274				7.20703
			60.8225				8.48438
			65.7403				7.17969
			75.2281				6.6875
			61.048				6.42188
			89.0851				7.82422
			69.9062				5.98047
			80.9695				6.94141
			69.8003				6.98047
			82.378				6.19444
			65.7246				6.49565
			66.8393				6.73047
			72.9054				6.816
			78.6067				5.89062
			65.086				5.96094
			73.7482				6.60504
			78.9121				6.80859
			67.805				8.44531
			62.2629				6.48438
			71.7999				5.51172
			75.7814				8.12109
			65.5546				6.51339
			71.6042				6.10547
			55.0208				6
			66.4129				6.97266
			65.5717				5.56641
			62.1743				6.08403
			83.8449				8.02344
			66.2446				6.30631
			81.3903				8.34766
			63.4051				5.75
			66.2419				7.89453
			53.2046				5.47656
			62.5225				5.82422
			54.8332				5.98438
			55.2913				6.60547
			70.3816				7.15234
			51.17				5.60547
			50.5524				5.92188
			65.405				8.55859
			66.6779				6.69027
			62.2239				6.45417
			62.0607				6.75781
			57.4924				5.04297
			72.4006				7.05469
			62.7692				6.92213
			65.702				7.66406
			61.0273				6.13281
			50.7662				5.875
			79.8898				6.25781
			57.9006				6.61719
			65.7006				6.35
			81.1893				7.50781
			77.0276				6.25391
			63.4684				7.16807
			78.7645				7.02734
			72.5206				7.41406
			58.0365				6.64545
			70.6269				6.89
			77.4737				8.20312
			68.5262				6.3547
			79.546				6.58203
			67.296				6.28279
			74.8873				7.13362
			88.6268				6.17742
			70.2165				7.4375
			71.5673				7.45312
			64.5718				5.33203
			72.7073				6.93359
			68.1144				6.92969
			68.7688				7.925
			66.6237				7.27734
			70.2868				5.47266
			62.8844				6.488
			76.7754				8.04688
			84.6847				8.27344
			64.8205				7.12891
			63.3143				7.44922
			59.8953				6.17188
			56.0352				6.86719
			65.0705				6.17188
			66.2598				6.08594
			60.0011				6.41016
			68.0674				6.40234
			70.0324				8.38281
			76.2333				6.91797
			62.7767				6.11739
			84.0627				7
			71.7057				7.04688
			69.2543				6.8125
			62.1159				6.53937
			75.1657				7.78125
			66.1127				6.88672
			66.9983				7.38462
			61.0496				6.84375
			52.7624				6.48438
			75.7393				7.27344
			58.3251				7.5
			58.6399				6.55078
			110.057				7.96094
			73.876				6.82422
			78.5719				7.60084
			65.166				6.45417
			61.965				7.91016
			70.5833				7.60185
			57.4748				6.05172
			84.9153				6.30859
			63.5339				6.96484
			61.7628				5.78125
			79.4483				6.46094
			67.1403				6.32422
			66.405				6.78125
			66.293				6.9087
			63.5285				5.91406
			64.9241				7.04688
			54.623				6.35938
			64.8726				7.42188
			73.0821				7.11328
			71.2704				7.27734
			72.6025				7.32231
			66.0408				5.08203
			78.8203				6.52734
			48.5566				6.46094
			57.4327				5.46094
			55.0202				7.87891
			55.6859				6.35547
			65.3635				5.74609
			62.5927				6.76953
			65.1895				7.00391
			72.8571				5.94531
			66.8704				7.22034
			76.3308				7.31557
			73.8279				7.67578
			69.2678				7.86777
			87.0891				7.55469
			60.6186				7.19492
			77.9871				6.69141
			57.1632				6.32422
			60.9258				7.42857
			64.054				6.49219
			67.3103				6.54297
			60.6444				6.15625
			69.445				7.94531
			78.6126				6.75391
			61.486				6.23214
			65.7918				6.18443
			65.8393				7.23305
			57.7197				6.54297
			62.8899				5.71875
			68.9393				6.50781
			61.7904				6.26953
			62.2012				6.94141
			63.0538				5.85547
			61.9593				6.65625
			62.403				6.47266
			63.6924				6.38281
			57.7288				7.48438
			64.143				6.95575
			67.1757				7.10331
			80.0903				7.37069
			72.0187				7.50781
			53.3518				6.80078
			74.3105				6.93359
			73.7962				7.69922
			66.4878				7.90234
			61.2923				7.68359
			72.5685				7.98438
			61.9562				6.20703
			78.7314				6.82812
			75.5679				6.61719
			61.756				6.42188
			62.1047				7.0625
			60.5987				7.85547
			67.2209				6.81641
			73.0586				6.54297
			74.5335				6.09766
			74.587				6.52344
			56.0829				6.08898
			76.0977				6.85938
			59.6192				7.30859
			74.2894				7.68359
			66.4634				8.33984
			57.649				7.03516
			64.8853				6.73828
			50.3341				6.59135
			61.5946				7.29297
			62.687				5.65625
			82.1445				7.60547
			79.4401				6.4375
			61.1272				5.67969
			69.9772				8.668
			69.2005				6.30859
			63.1642				6.72609
			57.8801				5.61328
			82.4852				7.57422
			63.6005				7.85547
			49.8274				7.14062
			82.4256				8.32422
			59.0323				6.26953
			60.3625				6.85938
			76.6917				7.53906
			56.8104				7.59766
			78.276				7.26562
			68.694				8.05859
			61.5303				8.08333
			59.727				6.84766
			60.1632				8.10194
			55.899				6.26953
			47.6888				6.85156
			60.7453				5.87891
			59.5102				5.47656
			68.3518				7.62109
			65.0347				7.29688
			72.7077				7.42188
			74.4008				8.62891

## Sheet: Figure 2
1 pixel = 65nm
total chromosome 4639kb			Figure 2B				Figure 2C			Figure 2D
			Number of blobs per chromosome				Blob diameter [pixels]			Distribution of domain sizes (fraction of total 4639kb chromosome)
			4				16.7366			0.60757
			5				16.3128			0.372711
			3				16.0769			0.681486
			3				15.7973			0.409294
			3				15.7973			0.393234
			5				15.757			0.511803
			4				15.7165			0.512043
			4				15.6759			0.750789
			4				15.6353			0.533264
			5				15.4304			0.447669
			4				15.4304			0.446003
			5				15.3061			0.427914
			3				15.3061			0.345548
			6				15.3061			0.567049
			3				15.2644			0.463931
			4				15.2644			0.569202
			4				15.0545			0.618479
			4				14.9696			0.468308
			3				14.9271			0.435407
			7				14.9271			0.486969
			5				14.8843			0.520513
			5				14.8415			0.384667
			3				14.8415			0.410293
			7				14.7986			0.433824
			6				14.7986			0.484656
			3				14.7986			0.478886
			7				14.7986			0.506692
			4				14.7986			0.45199
			5				14.7555			0.373233
			4				14.7555			0.520635
			4				14.7555			0.251564
			3				14.7123			0.430175
			4				14.7123			0.300678
			4				14.6689			0.323076
			3				14.6689			0.384076
			4				14.6255			0.379899
			4				14.6255			0.627385
			6				14.6255			0.411382
			3				14.5381			0.364015
			6				14.4503			0.368637
			3				14.4062			0.388184
			8				14.4062			0.516727
			5				14.3619			0.476345
			4				14.3619			0.58288
			6				14.3619			0.696715
			6				14.3175			0.46464
			7				14.3175			0.496108
			4				14.3175			0.460549
			6				14.273			0.533248
			4				14.273			0.521337
			5				14.273			0.431536
			5				14.2283			0.552381
			5				14.2283			0.203719
			4				14.2283			0.672887
			5				14.1835			0.420599
			4				14.1835			0.300772
			3				14.1835			0.350998
			6				14.1386			0.511414
			4				14.1386			0.311556
			7				14.1386			0.614945
			6				14.1386			0.52504
			6				14.1386			0.653114
			5				14.0935			0.385221
			5				14.0935			0.448218
			3				14.0935			0.52792
			6				14.0482			0.373696
			5				14.0482			0.273252
			4				14.0028			0.488269
			4				14.0028			0.399498
			4				13.9573			0.355952
			7				13.9573			0.318938
			4				13.9573			0.335148
			3				13.9573			0.427311
			5				13.9573			0.558032
			4				13.9573			0.463591
			3				13.9573			0.420057
			5				13.9116			0.414351
			4				13.9116			0.37989
			5				13.9116			0.413989
			3				13.8658			0.251552
			4				13.8658			0.485736
			4				13.8658			0.445767
			4				13.8658			0.423591
			8				13.8198			0.436022
			5				13.8198			0.330157
			4				13.8198			0.514705
			4				13.8198			0.56944
			5				13.7736			0.306903
			4				13.7736			0.275951
			3				13.7736			0.389468
			4				13.7273			0.323363
			3				13.7273			0.41383
			4				13.7273			0.23079
			5				13.7273			0.488778
			4				13.7273			0.50328
			3				13.7273			0.404065
			5				13.7273			0.391
			4				13.7273			0.5075
			5				13.7273			0.234963
			3				13.6809			0.37334
			5				13.6809			0.300296
			5				13.6809			0.417081
			3				13.6809			0.413298
			5				13.6809			0.378938
			5				13.6809			0.305679
			3				13.6809			0.421073
			4				13.6343			0.382878
			6				13.6343			0.275997
			5				13.6343			0.438861
			6				13.6343			0.530298
			5				13.6343			0.356005
			4				13.6343			0.385123
			4				13.5875			0.297257
			6				13.5875			0.395157
			4				13.5875			0.46872
			6				13.5875			0.359202
			4				13.5875			0.396372
			4				13.5875			0.394
			4				13.5875			0.292961
			3				13.5875			0.264541
			6				13.5875			0.353157
			3				13.5406			0.42946
			4				13.5406			0.433443
			4				13.5406			0.407609
			4				13.4935			0.455849
			5				13.4935			0.412713
			5				13.4935			0.356571
			4				13.4462			0.306719
			7				13.4462			0.349896
			5				13.4462			0.347449
			8				13.4462			0.281025
			8				13.4462			0.37052
			3				13.3988			0.375415
			5				13.3988			0.351112
			4				13.3988			0.379858
			4				13.3988			0.575004
			4				13.3988			0.335214
			5				13.3988			0.367922
			5				13.3512			0.467804
			6				13.3512			0.349689
			3				13.3512			0.407764
			7				13.3512			0.407787
			5				13.3512			0.424998
			5				13.3512			0.27794
			3				13.3512			0.37218
			7				13.3512			0.431518
			5				13.3034			0.380481
			4				13.3034			0.339249
			4				13.3034			0.260887
			4				13.3034			0.378782
			5				13.3034			0.461649
			3				13.3034			0.396541
			4				13.3034			0.404675
			6				13.2555			0.298022
			4				13.2555			0.415393
			4				13.2555			0.238943
			4				13.2555			0.262262
			4				13.2555			0.410116
			4				13.2555			0.365955
			4				13.2073			0.546722
			3				13.2073			0.438639
			4				13.2073			0.318627
			4				13.2073			0.266419
			5				13.2073			0.464972
			5				13.2073			0.365899
			4				13.159			0.746197
			3				13.159			0.368967
			4				13.159			0.434613
			4				13.1106			0.431442
			3				13.1106			0.363502
			6				13.1106			0.341245
			6				13.1106			0.266097
			5				13.0619			0.318232
			4				13.0619			0.381931
			3				13.0619			0.482195
			6				13.0131			0.394049
			4				13.0131			0.273811
			3				13.0131			0.276236
			3				13.0131			0.4378
			5				13.0131			0.359013
			5				13.0131			0.295638
			5				13.0131			0.256033
			6				12.9641			0.263901
			5				12.9641			0.361061
			4				12.9641			0.489877
			5				12.9641			0.300386
			5				12.9149			0.369992
			4				12.9149			0.433046
			6				12.9149			0.221814
			3				12.9149			0.437726
			4				12.9149			0.543254
			4				12.9149			0.452608
			3				12.8655			0.456909
			5				12.8655			0.356464
			5				12.8655			0.427203
			4				12.8655			0.254882
			4				12.8655			0.392755
			6				12.8655			0.407485
			3				12.8159			0.236437
			5				12.8159			0.329011
			5				12.8159			0.284214
			4				12.8159			0.398445
			4				12.8159			0.460719
			5				12.8159			0.510484
			4				12.8159			0.497784
			5				12.8159			0.308808
			4				12.7662			0.432234
			4				12.7662			0.266072
			5				12.7662			0.382041
			4				12.7662			0.214053
			4				12.7662			0.41561
			4				12.7662			0.28232
			4				12.7662			0.271458
			6				12.7662			0.478175
			4				12.7662			0.222142
			3				12.7662			0.274886
			5				12.7162			0.457557
			8				12.7162			0.390814
			4				12.7162			0.523707
			4				12.7162			0.473344
			4				12.7162			0.396222
			4				12.7162			0.279885
			5				12.666			0.400662
			4				12.666			0.423505
			5				12.666			0.428143
			4				12.666			0.478313
			4				12.6157			0.312218
			5				12.6157			0.575961
			5				12.6157			0.246393
			4				12.5651			0.319035
			5				12.5651			0.400053
			3				12.5651			0.260018
			6				12.5651			0.320554
			4				12.5651			0.280763
			6				12.5651			0.28687
			4				12.5651			0.186265
			4				12.5143			0.452004
			4				12.5143			0.490521
			4				12.5143			0.361607
			4				12.5143			0.425523
			4				12.5143			0.318065
			7				12.5143			0.343373
			6				12.5143			0.373296
			4				12.5143			0.323955
			4				12.4634			0.353346
			4				12.4634			0.505644
			4				12.4634			0.322781
			3				12.4634			0.391342
			6				12.4634			0.19596
			4				12.4634			0.363578
			4				12.4634			0.314674
			5				12.4122			0.247026
			5				12.4122			0.303914
			4				12.4122			0.375739
			5				12.4122			0.431196
			4				12.4122			0.292505
			6				12.4122			0.341342
			5				12.4122			0.335489
			3				12.4122			0.231611
			4				12.4122			0.37438
			3				12.4122			0.437331
			3				12.4122			0.464386
			3				12.4122			0.401331
			4				12.3608			0.371829
			4				12.3608			0.586641
			6				12.3608			0.228093
			5				12.3608			0.322342
			5				12.3608			0.337224
			5				12.3608			0.369844
							12.3608			0.24428
							12.3608			0.297375
							12.3608			0.352351
							12.3608			0.345295
							12.3608			0.308992
							12.3608			0.416047
							12.3092			0.486499
							12.3092			0.263609
							12.3092			0.390308
							12.3092			0.395655
							12.3092			0.220816
							12.3092			0.281434
							12.3092			0.306045
							12.3092			0.349861
							12.3092			0.419317
							12.3092			0.554646
							12.3092			0.324412
							12.2573			0.235109
							12.2573			0.286722
							12.2573			0.320486
							12.2573			0.443132
							12.2573			0.406136
							12.2573			0.578061
							12.2573			0.412769
							12.2053			0.224486
							12.2053			0.262885
							12.2053			0.37476
							12.2053			0.425562
							12.2053			0.409496
							12.2053			0.264673
							12.153			0.215409
							12.153			0.383593
							12.153			0.439603
							12.153			0.547181
							12.153			0.228313
							12.153			0.360472
							12.153			0.331659
							12.1005			0.307567
							12.1005			0.353665
							12.1005			0.424642
							12.1005			0.311019
							12.1005			0.393179
							12.1005			0.448396
							12.1005			0.42852
							12.0478			0.377098
							12.0478			0.194652
							12.0478			0.436333
							12.0478			0.183256
							12.0478			0.294699
							12.0478			0.309055
							12.0478			0.408662
							12.0478			0.253441
							12.0478			0.280661
							12.0478			0.539749
							11.9948			0.222149
							11.9948			0.223484
							11.9948			0.277864
							11.9948			0.291778
							11.9948			0.304746
							11.9948			0.541782
							11.9948			0.205102
							11.9948			0.434437
							11.9948			0.29811
							11.9948			0.160517
							11.9416			0.235605
							11.9416			0.320811
							11.9416			0.322041
							11.8882			0.354652
							11.8882			0.229347
							11.8882			0.364471
							11.8882			0.23519
							11.8882			0.400243
							11.8882			0.328862
							11.8882			0.43934
							11.8882			0.306425
							11.8882			0.254382
							11.8345			0.397974
							11.8345			0.30983
							11.8345			0.167716
							11.8345			0.364509
							11.8345			0.452998
							11.8345			0.288534
							11.8345			0.333465
							11.8345			0.493816
							11.8345			0.425297
							11.8345			0.383005
							11.8345			0.346369
							11.8345			0.400177
							11.8345			0.282091
							11.8345			0.175739
							11.7806			0.361732
							11.7806			0.330969
							11.7806			0.214446
							11.7806			0.205038
							11.7806			0.295958
							11.7806			0.451158
							11.7806			0.22481
							11.7265			0.351431
							11.7265			0.20301
							11.7265			0.329686
							11.7265			0.314333
							11.7265			0.440418
							11.7265			0.395103
							11.7265			0.508865
							11.7265			0.332702
							11.672			0.238299
							11.672			0.264491
							11.672			0.352083
							11.672			0.421525
							11.672			0.35009
							11.672			0.314648
							11.6174			0.270728
							11.6174			0.39909
							11.5624			0.262947
							11.5624			0.318798
							11.5624			0.168732
							11.5624			0.2445
							11.5624			0.298617
							11.5624			0.298788
							11.5624			0.271685
							11.5624			0.309123
							11.5624			0.193764
							11.5624			0.411216
							11.5624			0.241229
							11.5073			0.210412
							11.5073			0.227431
							11.5073			0.361418
							11.5073			0.391794
							11.5073			0.331802
							11.5073			0.327995
							11.5073			0.32337
							11.5073			0.346996
							11.5073			0.243055
							11.4518			0.25732
							11.4518			0.309232
							11.4518			0.144139
							11.4518			0.293537
							11.3961			0.276252
							11.3961			0.320629
							11.3961			0.278041
							11.3961			0.479339
							11.3401			0.267401
							11.3401			0.244638
							11.3401			0.180802
							11.3401			0.229362
							11.3401			0.249819
							11.2838			0.191146
							11.2838			0.169445
							11.2838			0.408727
							11.2838			0.247107
							11.2838			0.415782
							11.2838			0.280897
							11.2838			0.205066
							11.2838			0.167385
							11.2272			0.184904
							11.2272			0.270285
							11.2272			0.34698
							11.2272			0.223525
							11.1704			0.327333
							11.1704			0.354474
							11.1704			0.242237
							11.1704			0.167148
							11.1132			0.242243
							11.1132			0.216846
							11.1132			0.24954
							11.1132			0.22327
							11.1132			0.240404
							11.0558			0.41661
							11.0558			0.193364
							11.0558			0.217687
							11.0558			0.165173
							11.0558			0.251348
							11.0558			0.18306
							10.9981			0.193025
							10.9981			0.186129
							10.9981			0.293939
							10.9981			0.195619
							10.9981			0.243682
							10.94			0.310735
							10.94			0.202806
							10.94			0.219336
							10.94			0.244178
							10.94			0.283271
							10.94			0.318786
							10.94			0.309946
							10.8817			0.150718
							10.8817			0.167025
							10.8817			0.163049
							10.8817			0.43994
							10.8817			0.210171
							10.8817			0.192952
							10.8817			0.219064
							10.823			0.210784
							10.823			0.271853
							10.823			0.407497
							10.823			0.205113
							10.823			0.252119
							10.7641			0.215712
							10.7641			0.244306
							10.7641			0.206965
							10.7047			0.242649
							10.7047			0.259635
							10.7047			0.233384
							10.7047			0.199648
							10.7047			0.20116
							10.6451			0.318133
							10.6451			0.354976
							10.6451			0.162196
							10.6451			0.246366
							10.6451			0.223401
							10.6451			0.433166
							10.6451			0.391536
							10.6451			0.219741
							10.6451			0.183549
							10.6451			0.241459
							10.6451			0.183584
							10.6451			0.464661
							10.6451			0.150197
							10.6451			0.266826
							10.6451			0.229934
							10.6451			0.275909
							10.6451			0.268842
							10.6451			0.288943
							10.6451			0.22798
							10.6451			0.178414
							10.6451			0.166618
							10.6451			0.258382
							10.6451			0.171018
							10.6451			0.251726
							10.6451			0.236895
							10.6451			0.278003
							10.6451			0.372661
							10.6451			0.336018
							10.6451			0.360397
							10.6451			0.320469
							10.6451			0.29586
							10.6451			0.291071
							10.6451			0.21612
							10.6451			0.308812
							10.6451			0.21544
							10.5851			0.259276
							10.5851			0.193824
							10.5851			0.352064
							10.5851			0.199477
							10.5851			0.180411
							10.5248			0.213297
							10.5248			0.171205
							10.5248			0.128933
							10.5248			0.185475
							10.5248			0.315242
							10.5248			0.284946
							10.5248			0.182682
							10.4642			0.211384
							10.4642			0.245479
							10.4642			0.224256
							10.4642			0.233824
							10.4642			0.229801
							10.4642			0.218194
							10.4031			0.217752
							10.4031			0.1968
							10.4031			0.254537
							10.3418			0.305088
							10.3418			0.260341
							10.28			0.3064
							10.28			0.117233
							10.28			0.201039
							10.28			0.27263
							10.28			0.344692
							10.2179			0.219234
							10.2179			0.194087
							10.2179			0.186505
							10.2179			0.228676
							10.2179			0.212247
							10.2179			0.200595
							10.1554			0.210169
							10.1554			0.162725
							10.1554			0.282948
							10.1554			0.211836
							10.1554			0.388909
							10.1554			0.23556
							10.1554			0.211163
							10.1554			0.132904
							10.1554			0.225382
							10.1554			0.225261
							10.1554			0.319553
							10.1554			0.213799
							10.1554			0.210314
							10.1554			0.2904
							10.1554			0.225041
							10.0925			0.278819
							10.0293			0.347087
							10.0293			0.338625
							10.0293			0.182828
							10.0293			0.192959
							9.96557			0.174942
							9.96557			0.197533
							9.90149			0.220475
							9.90149			0.231947
							9.83698			0.352545
							9.83698			0.229548
							9.83698			0.255073
							9.83698			0.263304
							9.83698			0.243516
							9.83698			0.144178
							9.83698			0.23522
							9.77205			0.190914
							9.77205			0.269443
							9.77205			0.250518
							9.77205			0.117789
							9.77205			0.170119
							9.77205			0.245418
							9.70668			0.283619
							9.70668			0.196911
							9.70668			0.205677
							9.64088			0.129907
							9.64088			0.201986
							9.64088			0.165391
							9.57461			0.194123
							9.57461			0.174053
							9.50789			0.13005
							9.50789			0.176508
							9.50789			0.137382
							9.50789			0.21097
							9.50789			0.239653
							9.50789			0.240363
							9.4407			0.188689
							9.4407			0.155291
							9.4407			0.160852
							9.4407			0.164408
							9.37302			0.220709
							9.37302			0.13274
							9.37302			0.195056
							9.37302			0.136375
							9.37302			0.159724
							9.37302			0.230829
							9.37302			0.19745
							9.37302			0.170886
							9.37302			0.180955
							9.37302			0.151581
							9.37302			0.174109
							9.37302			0.179102
							9.37302			0.137123
							9.37302			0.128984
							9.37302			0.124139
							9.37302			0.16657
							9.37302			0.108222
							9.37302			0.139053
							9.37302			0.179936
							9.37302			0.185845
							9.37302			0.105344
							9.37302			0.189398
							9.37302			0.254333
							9.37302			0.214345
							9.37302			0.185883
							9.37302			0.172093
							9.37302			0.288007
							9.37302			0.230003
							9.37302			0.17932
							9.37302			0.186742
							9.37302			0.155223
							9.37302			0.128374
							9.37302			0.194049
							9.37302			0.267162
							9.37302			0.165692
							9.37302			0.168536
							9.37302			0.159171
							9.37302			0.197097
							9.37302			0.1656
							9.37302			0.133632
							9.37302			0.212039
							9.37302			0.181063
							9.37302			0.162433
							9.37302			0.155044
							9.37302			0.233371
							9.37302			0.176581
							9.37302			0.189785
							9.37302			0.256566
							9.37302			0.186444
							9.37302			0.180617
							9.37302			0.209885
							9.37302			0.164902
							9.37302			0.155674
							9.37302			0.179632
							9.37302			0.177901
							9.37302			0.234193
							9.37302			0.105
							9.37302			0.19068
							9.37302			0.245135
							9.37302			0.157798
							9.37302			0.231418
							9.37302			0.237545
							9.37302			0.176544
							9.37302			0.143523
							9.37302			0.175283
							9.37302			0.153717
							9.37302			0.131114
							9.37302			0.317539
							9.37302			0.216309
							9.37302			0.195477
							9.37302			0.10342
							9.37302			0.0822556
							9.37302			0.204744
							9.37302			0.136289
							9.37302			0.204584
							9.37302			0.191083
							9.37302			0.230764
							9.23618			0.122152
							9.23618			0.108455
							9.23618			0.23741
							9.23618			0.24374
							9.23618			0.11538
							9.167			0.165349
							9.09728			0.146645
							9.09728			0.179494
							9.02703			0.19318
							9.02703			0.161157
							8.95623			0.139425
							8.95623			0.168989
							8.95623			0.115176
							8.95623			0.216584
							8.88487			0.166825
							8.88487			0.209203
							8.88487			0.144152
							8.88487			0.215664
							8.81292			0.21941
							8.81292			0.184018
							8.81292			0.215123
							8.81292			0.12041
							8.81292			0.103841
							8.81292			0.15721
							8.81292			0.141696
							8.81292			0.108634
							8.81292			0.142552
							8.81292			0.115732
							8.81292			0.15197
							8.81292			0.138389
							8.81292			0.188437
							8.81292			0.185414
							8.81292			0.171552
							8.81292			0.187116
							8.81292			0.157432
							8.81292			0.121403
							8.81292			0.210231
							8.81292			0.160499
							8.81292			0.130032
							8.81292			0.187358
							8.81292			0.166188
							8.81292			0.160755
							8.81292			0.212854
							8.81292			0.169125
							8.81292			0.142789
							8.81292			0.166936
							8.81292			0.146948
							8.81292			0.164061
							8.81292			0.204561
							8.81292			0.161601
							8.81292			0.19349
							8.81292			0.124923
							8.81292			0.127494
							8.81292			0.229288
							8.81292			0.110363
							8.81292			0.201294
							8.81292			0.110253
							8.81292			0.158359
							8.74039			0.151815
							8.66724			0.195469
							8.59348			0.193873
							8.51908			0.135801
							8.51908			0.0957876
							8.51908			0.200779
							8.51908			0.162792
							8.51908			0.129916
							8.51908			0.145067
							8.51908			0.135019
							8.51908			0.196395
							8.51908			0.141359
							8.51908			0.150195
							8.51908			0.146942
							8.51908			0.128755
							8.51908			0.19018
							8.51908			0.127757
							8.51908			0.161699
							8.51908			0.13541
							8.51908			0.148854
							8.51908			0.131529
							8.51908			0.167202
							8.51908			0.206304
							8.51908			0.173198
							8.36828			0.155472
							8.29186			0.119258
							8.21472			0.237672
							8.21472			0.236865
							8.13686			0.117357
							8.13686			0.101441
							8.13686			0.0807929
							8.13686			0.175375
							8.05824			0.178693
							7.97885			0.159479
							7.89865			0.187877
							7.89865			0.143477
							7.89865			0.155098
							7.89865			0.148192
							7.89865			0.0933105
							7.89865			0.11864
							7.89865			0.192999
							7.89865			0.0996278
							7.89865			0.13142
							7.89865			0.122943
							7.89865			0.180343
							7.89865			0.126729
							7.89865			0.154676
							7.89865			0.129355
							7.89865			0.123572
							7.89865			0.0822156
							7.89865			0.0957394
							7.89865			0.183979
							7.89865			0.149801
							7.89865			0.105553
							7.89865			0.115013
							7.89865			0.120568
							7.89865			0.124163
							7.89865			0.164281
							7.89865			0.13845
							7.89865			0.102212
							7.89865			0.135675
							7.89865			0.147744
							7.5694			0.160363
							7.5694			0.126918
							7.5694			0.109219
							7.5694			0.0756707
							7.5694			0.110283
							7.5694			0.106247
							7.5694			0.219747
							7.5694			0.199736
							7.5694			0.0967438
							7.5694			0.136042
							7.5694			0.0762951
							7.5694			0.0871171
							7.5694			0.108946
							7.5694			0.106342
							7.5694			0.0842164
							7.5694			0.104754
							7.5694			0.140568
							7.5694			0.0636638
							7.5694			0.142609
							7.5694			0.131456
							7.5694			0.119467
							7.5694			0.114206
							7.5694			0.119181
							7.5694			0.1301
							7.5694			0.139717
							7.5694			0.147274
							7.5694			0.135892
							7.5694			0.131774
							7.5694			0.109234
							7.5694			0.123955
							7.5694			0.130577
							7.5694			0.109144
							7.5694			0.0779872
							7.5694			0.123516
							7.5694			0.110589
							7.5694			0.137516
							7.5694			0.212514
							7.5694			0.151585
							7.5694			0.146845
							7.5694			0.164282
							7.5694			0.129788
							7.5694			0.127233
							7.5694			0.110768
							7.5694			0.113284
							7.5694			0.104805
							7.5694			0.125962
							7.5694			0.167704
							7.5694			0.115119
							7.5694			0.147635
							7.5694			0.135552
							7.5694			0.161692
							7.5694			0.104214
							7.5694			0.132215
							7.5694			0.12049
							7.5694			0.130128
							7.5694			0.103235
							7.5694			0.0967801
							7.5694			0.054386
							7.5694			0.155157
							7.5694			0.0764627
							7.5694			0.0990297
							7.5694			0.100675
							7.5694			0.118888
							7.5694			0.109035
							7.48482			0.15358
							7.39928			0.165659
							7.22515			0.133387
							7.22515			0.157998
							7.1365			0.102532
							7.1365			0.161717
							6.86366			0.115321
							6.86366			0.101778
							6.86366			0.100992
							6.86366			0.0655378
							6.86366			0.0922328
							6.86366			0.09068
							6.86366			0.0868002
							6.86366			0.0934208
							6.86366			0.147057
							6.86366			0.0741934
							6.86366			0.100398
							6.86366			0.0853069
							6.86366			0.081415
							6.86366			0.0902603
							6.86366			0.0936366
							6.86366			0.11676
							6.86366			0.119587
							6.86366			0.140984
							6.86366			0.176107
							6.86366			0.115711
							6.86366			0.169718
							6.86366			0.117071
							6.86366			0.103077
							6.86366			0.124902
							6.86366			0.105595
							6.86366			0.142926
							6.86366			0.0764989
							6.86366			0.0592756
							6.86366			0.101179
							6.86366			0.0867686
							6.86366			0.141287
							6.86366			0.0767012
							6.86366			0.127013
							6.86366			0.134033
							6.86366			0.136471
							6.86366			0.140387
							6.86366			0.122942
							6.86366			0.124059
							6.86366			0.064236
							6.86366			0.109316
							6.86366			0.0990895
							6.86366			0.0805858
							6.86366			0.113325
							6.86366			0.104523
							6.86366			0.106895
							6.86366			0.0662704
							6.86366			0.0842848
							6.86366			0.0883955
							6.86366			0.0913935
							6.86366			0.0770483
							6.86366			0.0690669
							6.86366			0.0907257
							6.86366			0.1082
							6.86366			0.101435
							6.86366			0.116456
							6.86366			0.10787
							6.86366			0.113368
							6.86366			0.0869076
							6.86366			0.0880045
							6.07651			0.0840228
							6.07651			0.084454
							6.07651			0.0852337
							6.07651			0.0930077
							6.07651			0.0671203
							6.07651			0.0936122
							6.07651			0.0525389
							6.07651			0.0502654
							6.07651			0.0886121
							6.07651			0.0983251
							6.07651			0.109494
							6.07651			0.0973338
							6.07651			0.153366
							6.07651			0.0728682
							6.07651			0.0985358
							6.07651			0.092437
							6.07651			0.092542
							6.07651			0.0780334
							6.07651			0.104055
							6.07651			0.0913094
							6.07651			0.0884774
							6.07651			0.0922363
							6.07651			0.0761882
							6.07651			0.11246
							6.07651			0.112606
							6.07651			0.129119
							6.07651			0.081126
							6.07651			0.083604
							6.07651			0.0768186
							5.86323			0.0782826
							5.86323			0.105765
							5.75363			0.114859
							5.6419			0.0651774
							5.6419			0.0941415
							5.6419			0.1447
							5.6419			0.0806947
							5.6419			0.0624184
							5.6419			0.0988466
							5.6419			0.114919
							5.6419			0.0860581
							5.6419			0.0766148
							5.6419			0.0878209
							5.6419			0.0714752
							5.6419			0.0847601
							5.6419			0.106885
							5.6419			0.0604657
							5.6419			0.0989897
							5.6419			0.071796
							5.6419			0.120809
							5.6419			0.099051
							5.52791			0.0979022
							5.52791			0.105303
							5.29257			0.173138
							5.17088			0.0964114
							5.17088			0.132064
							5.17088			0.062015
							5.17088			0.0771593
							5.17088			0.0954586
							5.17088			0.0734687
							5.17088			0.0663666
							5.17088			0.078036
							5.17088			0.0477167
							5.17088			0.0474871
							5.17088			0.0806808
							5.17088			0.0718634
							5.17088			0.095338
							5.17088			0.0767574
							5.17088			0.0927152
							5.17088			0.0456914
							5.17088			0.0440337
							5.17088			0.137411
							5.17088			0.0706182
							5.17088			0.0637722
							5.17088			0.0552699
							5.17088			0.0724142
							5.17088			0.075318
							5.17088			0.0756342
							5.17088			0.0657685
							5.17088			0.128745
							5.17088			0.0873886
							5.17088			0.0525504
							5.17088			0.0477439
							5.17088			0.0928272
							5.17088			0.10009
							5.17088			0.0901703
							5.17088			0.074472
							5.17088			0.0880572
							5.17088			0.101482
							5.17088			0.0653346
							5.17088			0.0800705
							5.17088			0.067801
							5.17088			0.0892656
							5.17088			0.0794768
							5.17088			0.0652586
							5.17088			0.0568561
							5.17088			0.0495619
							5.17088			0.0824954
							5.17088			0.100136
							5.17088			0.0804634
							5.17088			0.0986999
							5.17088			0.125096
							5.17088			0.0676547
							5.17088			0.0624169
							5.17088			0.0807671
							4.65243			0.191025
							4.06843			0.121739
							4.06843			0.0480799
							4.06843			0.0741125
							4.06843			0.0907754
							4.06843			0.0500273
							4.06843			0.079658
							4.06843			0.102718
							4.06843			0.0975128
							4.06843			0.0568119
							4.06843			0.0523089
							4.06843			0.0409485
							4.06843			0.0975968
							4.06843			0.0547274
							4.06843			0.0688797
							4.06843			0.0656548
							4.06843			0.0809125
							4.06843			0.0818409
							4.06843			0.0607799
							4.06843			0.0596667
							4.06843			0.0668518
							3.38514			0.0733804
							3.38514			0.0868634
							3.38514			0.0866644
							3.38514			0.0452621
							3.38514			0.0423524
							3.38514			0.0399745
							3.38514			0.078906
							3.38514			0.0427062
							3.38514			0.0414997
							3.38514			0.0734726
							3.38514			0.0805139
							3.38514			0.0387602
							3.38514			0.0879413
							3.38514			0.0666881
							3.38514			0.0570835
							3.38514			0.0754084
							3.38514			0.0625602
							3.38514			0.0603705
							3.38514			0.0707565
							3.38514			0.0565945
							3.38514			0.0776165
							3.38514			0.0591134
							3.38514			0.0539934
							3.38514			0.0604123
							3.38514			0.0548767
							3.38514			0.0582216
							3.38514			0.0669454
							3.38514			0.0633433
							3.38514			0.0723389
							3.38514			0.0440994
							3.38514			0.0685931
							3.38514			0.0772194
							3.38514			0.0672686
							3.38514			0.0546001
							3.38514			0.0555061
							3.38514			0.035009
							3.38514			0.0512851
							3.38514			0.0497489
							3.38514			0.0815261
							3.38514			0.0971654
							3.38514			0.0514735
							3.38514			0.0781483

## Sheet: Figure 3E
Figure 3 I		Genome axis
DNA Density along the Left-Right strain		Axis	Cell100006	Cell100010	Cell100014	Cell100023	Cell100053	Cell100061	Cell100070	Cell100092	Cell100178	Cell100180	Cell100181	Cell100194	Cell100198	Cell100205	Cell100255	Cell100257	Cell100260	Cell100325	Cell100326	Cell100337	Cell100344	Cell100346	Cell100354	Cell100365	Cell100371	Cell100388	Cell100397	Cell100402	Cell100404	Cell100405	Cell100414	Cell100419	Cell100440	Cell100443	Cell100457	Cell100480	Cell100484	Cell100506	Cell100510	Cell100521	Cell100523	Cell100525	Cell100527	Cell100543	Cell100549	Cell100558	Cell100573
		0	2.42862	1.41589	2.55271	0.800334	2.83705	1.97978	1.1919	2.13245	0.938033	1.93985	0.666586	1.42205	2.43835	0.970438	1.04828	1.19891	1.36304	0.280566	0.514754	1.11573	1.82403	1.08022	1.48859	3.84338	2.19067	1.17992	0.620145	0.466281	0.814255	1.51017	0.194332	0.826613	2.46035	1.32989	1.57327	0.678853	0.627972	1.92049	2.34155	3.15573	0.96652	1.5132	1.00879	2.3175	1.44755	1.95315	1.67166
		1.0101	2.37507	1.56257	2.36265	0.936172	3.01928	2.04315	1.15046	2.2196	1.0414	2.21682	0.794637	1.64964	2.80029	1.02987	1.1689	1.30875	1.64098	0.314427	0.328563	1.08041	1.92942	1.05082	1.6076	4.33534	2.29416	1.21699	0.706851	0.529746	0.894444	1.69977	0.25927	0.857833	2.61608	1.25373	1.48297	0.920489	0.59459	1.87974	2.42921	3.66367	0.963153	1.59619	1.13726	2.29253	1.49795	2.14313	1.95854
		2.0202	2.30418	1.7022	2.05813	1.04225	3.02252	2.1337	1.14093	2.26338	1.1537	2.45321	0.962419	1.90715	3.03062	1.10017	1.29315	1.46903	1.95649	0.359213	0.214283	1.06873	1.99041	1.02917	1.75078	4.59611	2.35165	1.27123	0.83545	0.590172	0.982864	1.92317	0.312361	0.868597	2.70806	1.22048	1.42931	1.22957	0.546351	1.82488	2.42285	4.04062	0.9695	1.73072	1.24519	2.19107	1.54834	2.30344	2.2895
		3.0303	2.21036	1.83453	1.7753	1.12587	2.80987	2.24215	1.1632	2.27479	1.2948	2.59974	1.15563	2.17757	3.06581	1.19489	1.3995	1.64673	2.27406	0.430245	0.151973	1.08661	2.02075	1.01927	1.93922	4.5462	2.374	1.33874	1.0327	0.642787	1.09349	2.21676	0.336457	0.868342	2.70425	1.25304	1.29833	1.66127	0.494084	1.76849	2.36422	4.27092	0.992621	1.92889	1.34064	2.07633	1.59471	2.45617	2.6289
		4.0404	2.09159	1.95053	1.56033	1.18681	2.4599	2.34272	1.21163	2.24787	1.46022	2.65214	1.3964	2.42699	2.93496	1.34015	1.49155	1.85694	2.54349	0.523145	0.112271	1.13249	2.03748	1.02072	2.21243	4.19624	2.37059	1.42041	1.29573	0.694253	1.22	2.53768	0.331963	0.863955	2.61856	1.36649	1.16535	2.18941	0.465641	1.72787	2.28659	4.40369	1.02966	2.1826	1.44687	1.95832	1.62314	2.60055	2.95347
		5.05051	1.96494	2.03584	1.38708	1.23932	2.06648	2.41463	1.26813	2.18371	1.68762	2.62161	1.69734	2.61917	2.63011	1.50591	1.56705	2.09117	2.71168	0.647258	0.0975309	1.17238	2.06429	1.0425	2.53701	3.68482	2.35026	1.49218	1.63973	0.736849	1.37204	2.88299	0.321929	0.869886	2.47352	1.56876	1.04485	2.80612	0.462452	1.71551	2.198	4.48175	1.08273	2.4601	1.5869	1.84524	1.65156	2.73689	3.27049
		6.06061	1.81784	2.077	1.27605	1.2963	1.7549	2.45818	1.29933	2.08352	1.97899	2.53551	2.03186	2.72825	2.27976	1.68746	1.62804	2.30847	2.71593	0.804674	0.0952187	1.21086	2.13923	1.0858	2.84485	3.06441	2.3203	1.53818	2.05354	0.768766	1.58541	3.24715	0.313159	0.891588	2.2708	1.85466	0.944693	3.4673	0.483763	1.74081	2.10746	4.51829	1.15969	2.71612	1.76948	1.76032	1.67634	2.84446	3.50865
		7.07071	1.64675	2.06219	1.19856	1.36681	1.49013	2.46958	1.31413	1.96722	2.25688	2.40479	2.35469	2.74404	1.94405	1.89624	1.6841	2.50937	2.55484	0.993898	0.106092	1.2584	2.27342	1.15966	3.03392	2.45294	2.28929	1.55557	2.52129	0.788502	1.85948	3.60535	0.325838	0.93738	2.05642	2.17324	0.894331	4.05935	0.515184	1.82025	2.01838	4.48939	1.27192	2.90418	2.00165	1.69081	1.67132	2.85557	3.60936
		8.08081	1.46277	2.0446	1.14273	1.45947	1.29216	2.45808	1.32893	1.85466	2.59486	2.23473	2.58438	2.6602	1.65178	2.11586	1.7501	2.66837	2.29614	1.20915	0.128624	1.30441	2.45667	1.26572	3.02242	1.9956	2.25835	1.53382	3.03715	0.796614	2.1627	3.94383	0.36176	1.0184	1.83692	2.45951	0.856918	4.44828	0.546875	1.95078	1.94369	4.33488	1.40812	2.98116	2.28767	1.63946	1.62035	2.72414	3.54898
		9.09091	1.27479	2.01329	1.13253	1.57147	1.13172	2.42147	1.33207	1.77114	2.93567	2.02506	2.69715	2.51546	1.41863	2.32247	1.83779	2.76699	2.03829	1.45686	0.168352	1.3464	2.64396	1.43775	2.83869	1.68623	2.2299	1.48543	3.53963	0.804909	2.46727	4.23422	0.429305	1.13716	1.65439	2.63099	0.821509	4.5408	0.570149	2.10896	1.87566	4.01425	1.55792	2.93276	2.61799	1.60676	1.53252	2.46036	3.35306
		10.101	1.08246	1.98199	1.19483	1.69281	1.01794	2.3696	1.33123	1.73575	3.23919	1.77986	2.69331	2.33131	1.25235	2.54751	1.94755	2.78458	1.80881	1.77136	0.278747	1.38833	2.80083	1.64571	2.55639	1.43236	2.19858	1.43839	3.97227	0.81354	2.75899	4.40275	0.516847	1.29132	1.4779	2.66356	0.788765	4.34394	0.579503	2.25577	1.81098	3.55279	1.70711	2.73786	2.9513	1.61721	1.41607	2.11101	3.06541
		11.1111	0.898766	1.95007	1.35747	1.80942	0.954461	2.28783	1.33039	1.76598	3.46743	1.54257	2.60079	2.10962	1.13548	2.735	2.06294	2.71627	1.60766	2.1661	0.451129	1.43014	2.89147	1.87941	2.19518	1.22223	2.1587	1.40417	4.27185	0.841067	3.02449	4.38102	0.628237	1.46495	1.31674	2.57624	0.757299	3.9278	0.570388	2.34709	1.74802	3.05871	1.82812	2.46045	3.24378	1.66626	1.29226	1.76087	2.75651
		12.1212	0.740707	1.90057	1.6229	1.9273	0.938825	2.18368	1.31469	1.86683	3.54037	1.3265	2.43081	1.92205	1.05406	2.8498	2.15316	2.56776	1.45799	2.58667	0.688614	1.47107	2.9014	2.11301	1.87545	1.06278	2.10876	1.39149	4.35155	0.884567	3.2251	4.20254	0.771813	1.6396	1.18139	2.4047	0.729893	3.42602	0.562313	2.35082	1.67742	2.61189	1.92482	2.17036	3.36131	1.68882	1.16173	1.43003	2.45447
		13.1313	0.61408	1.85106	1.98788	2.02695	0.952289	2.03957	1.29481	2.0214	3.40596	1.12013	2.23916	1.73815	0.991928	2.90736	2.20553	2.3512	1.37331	2.99978	0.962942	1.51144	2.84319	2.29624	1.57556	0.926083	2.05075	1.39068	4.17385	0.942965	3.28655	3.89632	0.94317	1.82677	1.06295	2.19523	0.703612	2.98594	0.58377	2.27257	1.59147	2.21879	1.99665	1.87864	3.30256	1.67045	1.05229	1.15022	2.1903
		14.1414	0.509147	1.80068	2.42117	2.12187	0.970212	1.86369	1.27493	2.19049	3.10823	0.958454	2.03645	1.55831	0.943624	2.92946	2.21416	2.10286	1.34056	3.36706	1.23082	1.62867	2.73432	2.37809	1.31186	0.800469	1.97893	1.39312	3.83837	1.02388	3.22667	3.53668	1.13403	2.00848	0.961782	1.97614	0.689309	2.61802	0.640347	2.1239	1.47764	1.91469	2.04208	1.59428	3.07057	1.59975	0.940153	0.935529	1.97159
		15.1515	0.415272	1.74438	2.84637	2.23588	0.972923	1.67917	1.23987	2.31594	2.71295	0.828669	1.7988	1.39269	0.895166	2.91392	2.187	1.88587	1.35548	3.63665	1.46815	1.77545	2.58186	2.32393	1.1271	0.67434	1.90452	1.39331	3.44091	1.13091	3.16145	3.15021	1.34444	2.18112	0.845919	1.75886	0.675006	2.30003	0.740053	1.94001	1.32933	1.63381	2.07335	1.37317	2.73749	1.48342	0.843673	0.747218	1.7754
		16.1616	0.33243	1.68809	3.18009	2.38627	0.962035	1.48132	1.2022	2.34012	2.30115	0.707172	1.56989	1.24203	0.845728	2.84214	2.12321	1.65334	1.41449	3.77295	1.64164	1.93243	2.39746	2.16748	0.990007	0.581125	1.82594	1.39189	3.02621	1.26131	3.06023	2.72138	1.57163	2.33865	0.759956	1.57611	0.668649	2.03897	0.866101	1.74114	1.15299	1.38796	2.08244	1.18729	2.37146	1.33389	0.760638	0.58302	1.59099
		17.1717	0.273225	1.62948	3.24846	2.56821	0.937875	1.29901	1.16382	2.22783	1.92447	0.589198	1.37727	1.11274	0.794124	2.6763	2.02141	1.4448	1.50878	3.78011	1.75716	2.05725	2.20306	1.95177	0.855806	0.516583	1.73604	1.38272	2.67803	1.41713	2.89745	2.37664	1.82165	2.46201	0.692688	1.42397	0.664983	1.8097	1.01199	1.55955	0.988435	1.19373	2.06734	1.01287	2.03199	1.19061	0.663795	0.452972	1.43388
		18.1818	0.213865	1.56429	3.02577	2.7821	0.9079	1.13296	1.11929	2.00048	1.5916	0.48597	1.16373	1.00691	0.742376	2.42909	1.87698	1.26299	1.62612	3.61145	1.82795	2.08445	2.00777	1.74084	0.733851	0.45579	1.62736	1.35051	2.38469	1.60923	2.65284	1.84932	2.08312	2.51528	0.645463	1.31708	0.704621	1.60463	1.19303	1.40775	0.836421	1.01598	2.02183	0.873206	1.77513	1.05875	0.56873	0.354599	1.29618
		19.1919	0.168922	1.4991	2.56631	2.9844	0.875188	0.98291	1.07477	1.71746	1.32708	0.411183	0.973452	0.889808	0.689209	2.11898	1.68125	1.08978	1.76694	3.33311	1.85049	2.00635	1.80088	1.54521	0.645605	0.394585	1.51149	1.28591	2.15482	1.82667	2.35603	1.43368	2.36183	2.51467	0.603074	1.24156	0.798837	1.41722	1.40692	1.27838	0.694007	0.886469	1.94934	0.730038	1.56717	0.960418	0.460861	0.28629	1.17856
		20.202	0.137481	1.41937	2.02628	3.0907	0.844531	0.839521	0.929893	1.55872	1.12592	0.357334	0.791273	0.794777	0.63147	1.79426	1.45927	0.924562	1.90893	3.04159	1.81787	1.82198	1.60218	1.3936	0.558208	0.334786	1.37369	1.19649	1.99756	2.06475	1.99083	1.20281	2.6501	2.43887	0.564009	1.19776	0.922075	1.22838	1.64724	1.17397	0.588601	0.773555	1.85414	0.613893	1.38238	0.895862	0.368791	0.236589	1.08219
		21.2121	0.121363	1.32567	1.50999	3.02755	0.817269	0.718287	0.741648	1.40773	0.961553	0.324298	0.646307	0.701196	0.569098	1.52906	1.23702	0.784825	2.06995	2.73747	1.72287	1.58694	1.4017	1.28042	0.489388	0.272018	1.22733	1.09618	1.88379	2.2991	1.63901	0.987562	2.92326	2.28887	0.529189	1.18041	1.06237	1.07758	1.91262	1.09584	0.49678	0.700447	1.75556	0.503662	1.23201	0.845087	0.302129	0.204629	0.996784
		22.2222	0.11378	1.12472	1.0749	2.81228	0.80451	0.601423	0.640907	1.26966	0.819748	0.308453	0.530248	0.605086	0.496433	1.29642	1.07131	0.649546	2.21585	2.43196	1.56611	1.33178	1.23155	1.19195	0.457554	0.212528	1.08953	1.00281	1.78667	2.48059	1.33652	0.80616	3.15264	2.10769	0.50272	1.1653	1.23802	0.960159	2.18232	1.0299	0.408838	0.631167	1.64854	0.404415	1.09173	0.797201	0.256727	0.185259	0.926018
		23.2323	0.115682	1.00094	0.759114	2.48177	0.812675	0.503905	0.584529	1.15775	0.705927	0.310712	0.433512	0.521686	0.420419	1.1113	0.920291	0.560441	2.32496	2.15181	1.38599	1.10079	1.08462	1.11289	0.449307	0.161778	0.965526	0.930018	1.66241	2.57054	1.08678	0.716061	3.29458	1.92027	0.487932	1.13831	1.45296	0.851751	2.42449	0.969195	0.322376	0.560503	1.54779	0.321539	0.953636	0.747433	0.224035	0.180086	0.866273
		24.2424	0.126153	0.915005	0.564068	2.14184	0.843003	0.424587	0.56374	1.05881	0.592558	0.330592	0.35886	0.434418	0.349348	0.953389	0.793511	0.44813	2.36925	1.91304	1.23406	0.890932	0.97711	1.03741	0.457521	0.13002	0.842014	0.877078	1.50985	2.55096	0.89118	0.622353	3.28225	1.75691	0.477726	1.09124	1.69921	0.742751	2.60292	0.90458	0.253951	0.453434	1.4477	0.250601	0.804729	0.70133	0.203729	0.192133	0.816953
		25.2525	0.14429	0.827234	0.463419	1.80522	0.885464	0.355211	0.551181	0.989715	0.481781	0.378212	0.289669	0.363856	0.290128	0.804994	0.682502	0.348601	2.35672	1.69824	1.15524	0.71627	0.899906	0.953991	0.480172	0.11934	0.732169	0.853278	1.33177	2.43232	0.729681	0.501634	3.12996	1.6077	0.476039	1.02645	1.93513	0.628471	2.68021	0.839663	0.223758	0.463278	1.34089	0.202413	0.682871	0.658842	0.193234	0.216718	0.781846
		26.2626	0.167097	0.696147	0.38841	1.51422	0.930742	0.317377	0.538482	0.948449	0.369886	0.468098	0.236831	0.296954	0.241942	0.674861	0.586987	0.282957	2.26824	1.5137	1.15423	0.583996	0.854259	0.872905	0.517483	0.126593	0.642558	0.847449	1.13408	2.25253	0.604894	0.413304	2.81811	1.48398	0.475337	0.956183	2.11576	0.534069	2.64386	0.776118	0.212022	0.484774	1.24054	0.184587	0.602755	0.630341	0.192729	0.251243	0.766146
		27.2727	0.195378	0.606247	0.329472	1.26184	0.968456	0.317337	0.545687	0.931912	0.261591	0.624367	0.199678	0.239293	0.212606	0.566839	0.509529	0.251323	2.11181	1.36566	1.22659	0.486842	0.829305	0.798821	0.572562	0.147936	0.54965	0.854787	0.957131	2.04925	0.525859	0.348922	2.43531	1.38082	0.485971	0.895615	2.21649	0.476169	2.52636	0.721448	0.216426	0.439662	1.13738	0.192648	0.553444	0.628306	0.202151	0.298308	0.76862
		28.2828	0.233089	0.525471	0.28925	1.02184	0.993458	0.358923	0.566952	0.988413	0.200607	0.801265	0.179712	0.197419	0.203276	0.488535	0.439161	0.235033	1.89616	1.25465	1.34001	0.421935	0.816556	0.717393	0.651404	0.184124	0.47435	0.869718	0.782171	1.85592	0.474709	0.304712	2.0264	1.29711	0.506376	0.850056	2.21718	0.467031	2.37292	0.679502	0.235954	0.465986	1.05163	0.225472	0.525299	0.65983	0.222897	0.360212	0.782299
		29.2929	0.286269	0.454892	0.255252	0.825747	0.996285	0.437792	0.614069	1.06816	0.165571	0.957286	0.172326	0.173137	0.22126	0.413011	0.399015	0.225872	1.66666	1.16724	1.48069	0.380755	0.812759	0.644247	0.724499	0.233253	0.416417	0.886585	0.629494	1.7154	0.449058	0.293171	1.69767	1.24523	0.544659	0.820655	2.14455	0.517124	2.21015	0.659119	0.268326	0.540307	0.988782	0.276773	0.511634	0.723026	0.251116	0.438309	0.797975
		30.303	0.360235	0.413585	0.252258	0.690394	0.97583	0.536208	0.694334	1.11719	0.153786	1.12698	0.180692	0.162616	0.268015	0.351936	0.388591	0.221723	1.43554	1.10859	1.66479	0.372474	0.818332	0.574034	0.814988	0.302427	0.387836	0.904985	0.490743	1.58417	0.436472	0.304995	1.4104	1.20414	0.605205	0.798557	2.0021	0.603175	2.06493	0.665733	0.312622	0.568661	0.952341	0.341508	0.520624	0.809788	0.289402	0.548118	0.80755
		31.3131	0.462053	0.376955	0.314067	0.611989	0.940692	0.662317	0.818872	1.13138	0.155493	1.28532	0.208078	0.164633	0.326428	0.313606	0.402908	0.226516	1.214	1.08358	1.86566	0.401131	0.83149	0.52019	0.941715	0.37814	0.374954	0.916237	0.375206	1.46658	0.430774	0.332507	1.1642	1.18548	0.692263	0.784968	1.8395	0.734203	1.9655	0.694956	0.391661	0.606754	0.93646	0.418157	0.550857	0.944658	0.350781	0.687801	0.809526
		32.3232	0.619364	0.350238	0.425544	0.563503	0.889869	0.816663	0.970331	1.13185	0.171044	1.44868	0.248197	0.183149	0.407902	0.298745	0.449843	0.236593	1.00271	1.07697	2.06844	0.459071	0.850009	0.486235	1.0875	0.409526	0.380536	0.920592	0.283255	1.35544	0.430369	0.346607	0.945955	1.16729	0.800219	0.786258	1.69446	0.895891	1.89748	0.740663	0.506691	0.671107	0.934589	0.504606	0.604916	1.10109	0.428496	0.838549	0.806505
		33.3333	0.908768	0.335379	0.563999	0.537346	0.825072	0.965036	1.17204	1.12117	0.204072	1.66405	0.315999	0.237908	0.477316	0.30842	0.51745	0.250573	0.830843	1.06948	2.2898	0.542424	0.87747	0.470912	1.24854	0.409164	0.401696	0.916372	0.21071	1.24855	0.498367	0.387077	0.770351	1.13075	0.923815	0.814048	1.59193	1.06992	1.84841	0.799364	0.660008	0.697097	0.934525	0.600274	0.681837	1.28286	0.529177	1.00505	0.805566
		34.3434	1.04499	0.327051	0.742395	0.537759	0.763558	1.09707	1.38128	1.1068	0.256989	1.88696	0.412147	0.324531	0.586664	0.34997	0.602466	0.270819	0.700307	1.03177	2.50412	0.631128	0.905639	0.47486	1.39655	0.528805	0.443163	0.906945	0.155453	1.15536	0.665582	0.429911	0.63605	1.06092	1.08786	0.878715	1.54084	1.26508	1.8108	0.845953	0.837374	0.709642	0.92908	0.691061	0.754694	1.46869	0.655011	1.19905	0.81612
		35.3535	1.17044	0.323986	0.945887	0.563273	0.709475	1.19915	1.58939	1.09811	0.322694	2.08042	0.522449	0.393949	0.677352	0.439257	0.698791	0.306369	0.610848	0.95942	2.7003	0.712661	0.9378	0.495403	1.51832	0.747293	0.505751	0.893735	0.114252	1.06578	0.719843	0.46523	0.533066	0.976264	1.26031	0.965847	1.53247	1.45081	1.77825	0.875198	1.01583	0.726583	0.918856	0.790477	0.826336	1.66825	0.818842	1.42283	0.843129
		36.3636	1.28894	0.327298	1.13573	0.610062	0.669974	1.28826	1.81587	1.10631	0.405017	2.24431	0.644567	0.465334	0.794259	0.548399	0.787818	0.358634	0.564158	0.860763	2.86637	0.804411	0.971191	0.531533	1.6029	0.95669	0.580478	0.883418	0.0868848	0.965237	0.774103	0.492598	0.437485	0.900925	1.43912	1.06257	1.55294	1.62395	1.74268	0.886384	1.18401	0.754781	0.898438	0.908563	0.899094	1.84652	0.991584	1.66867	0.88851
		37.3737	1.40743	0.339849	1.26328	0.676591	0.649838	1.38745	2.04826	1.12309	0.50394	2.32625	0.80632	0.541239	0.938052	0.657865	0.894186	0.4139	0.553853	0.750222	2.98191	0.906395	1.00413	0.580316	1.64214	1.16822	0.680619	0.878196	0.0707111	0.864782	0.828364	0.505744	0.372211	0.822863	1.63278	1.14323	1.582	1.80465	1.70097	0.890503	1.39925	0.780332	0.877811	1.08129	0.97151	1.99123	1.16466	1.86689	0.94006
		38.3838	1.52561	0.368953	1.33439	0.752849	0.656497	1.44803	2.28672	1.12666	0.60571	2.33701	1.03358	0.637057	1.11978	0.791932	0.9824	0.475509	0.576838	0.657765	3.03345	1.05128	1.03955	0.64424	1.62932	1.37289	0.805811	0.884543	0.0693169	0.808434	0.893164	0.502493	0.342311	0.749399	1.84199	1.20541	1.59045	1.96676	1.63919	0.899668	1.58643	0.802017	0.858827	1.23531	1.04479	2.0646	1.33301	2.01182	0.994323
		39.3939	1.6438	0.424655	1.38172	0.831082	0.693287	1.47677	2.4961	1.10758	0.756729	2.29875	1.26523	0.747875	1.32472	0.958815	1.09476	0.541233	0.626527	0.609158	3.04013	1.13787	1.06301	0.726494	1.57241	1.55465	0.950298	0.897457	0.0829549	0.772537	0.960068	0.501959	0.33693	0.695018	2.02357	1.24443	1.5436	2.06495	1.57098	0.916316	1.78809	0.82075	0.838528	1.34616	1.1298	2.05593	1.52709	2.15461	1.04891
		40.404	1.75179	0.501436	1.43222	0.903338	0.746213	1.49609	2.64056	1.08105	0.921094	2.23986	1.5134	0.878615	1.4957	1.13015	1.22316	0.616445	0.694051	0.602148	3.02462	1.23088	1.07422	0.812027	1.51105	1.70015	1.09664	0.917364	0.108412	0.740088	1.02697	0.51958	0.356483	0.672957	2.2034	1.26404	1.47565	2.08667	1.48098	0.949724	1.95713	0.84537	0.817565	1.44055	1.21493	1.98975	1.72308	2.24515	1.08617
		41.4141	1.85296	0.589089	1.48963	0.982761	0.802711	1.5146	2.70506	1.07434	1.10196	2.17686	1.73707	1.05505	1.61425	1.31726	1.34417	0.69648	0.775324	0.618955	2.97214	1.32789	1.07145	0.908059	1.48343	1.82347	1.25468	0.941838	0.148552	0.699856	1.0935	0.536792	0.401576	0.689819	2.36117	1.27971	1.35868	1.9871	1.37956	1.00172	2.07297	0.871438	0.79483	1.53493	1.30068	1.90008	1.93735	2.32177	1.11535
		42.4242	1.94947	0.678209	1.53916	1.05586	0.861591	1.52831	2.67507	1.10894	1.28229	2.12545	1.93825	1.30847	1.68594	1.4863	1.47665	0.783412	0.865993	0.650924	2.88219	1.45738	1.0511	1.02389	1.50314	1.91953	1.42815	0.964321	0.203952	0.662497	1.15699	0.555217	0.477827	0.747916	2.47878	1.31087	1.21852	1.78002	1.27698	1.08292	2.14733	0.898511	0.774724	1.62904	1.38245	1.82279	2.16836	2.38047	1.12994
		43.4343	2.01965	0.801765	1.58776	1.13455	0.923225	1.54195	2.55972	1.20137	1.39139	2.08346	2.10491	1.57691	1.73579	1.60064	1.61582	0.880022	0.978586	0.693725	2.74057	1.59543	1.02551	1.1586	1.51495	1.98027	1.63894	0.973494	0.272744	0.65045	1.22049	0.59114	0.586569	0.864907	2.55652	1.36131	1.08312	1.51212	1.19554	1.19707	2.18592	0.926076	0.762626	1.72315	1.46183	1.77502	2.42862	2.4038	1.13434
		44.4444	2.08984	0.96396	1.61574	1.23906	0.986048	1.54983	2.38113	1.34343	1.41276	2.0432	2.17398	1.8318	1.79789	1.66434	1.78791	0.986331	1.08416	0.734141	2.573	1.76538	1.00302	1.32159	1.52629	1.99571	1.83476	0.958285	0.358498	0.668531	1.28398	0.630403	0.737053	1.03415	2.58993	1.42089	0.970407	1.27155	1.14195	1.33969	2.19652	0.945233	0.764946	1.80303	1.54007	1.76032	2.70991	2.39134	1.13456
		45.4545	2.15215	1.16707	1.64417	1.38027	1.04923	1.55585	2.20005	1.514	1.43412	1.99317	2.2013	2.02821	1.85378	1.65124	1.9439	1.10926	1.20252	0.763696	2.36535	1.93744	0.990148	1.50748	1.5369	1.95127	2.04338	0.913958	0.475414	0.712513	1.34434	0.668824	0.95272	1.23767	2.5586	1.4952	0.907594	1.08875	1.1158	1.4823	2.18211	0.957209	0.782751	1.88098	1.61876	1.76364	2.98537	2.34427	1.13202
		46.4646	2.20681	1.43955	1.67278	1.55488	1.11848	1.55658	2.03636	1.65638	1.44048	1.92072	2.21122	2.1746	1.90235	1.55502	2.08375	1.25663	1.30999	0.781189	2.15736	2.14209	0.982868	1.70261	1.54737	1.86073	2.1974	0.847321	0.65213	0.767213	1.39142	0.706157	1.26433	1.46368	2.45963	1.56979	0.899169	1.03693	1.11338	1.61615	2.13975	0.953149	0.822123	1.94	1.70046	1.77165	3.24178	2.25975	1.12483
		47.4747	2.17959	1.80678	1.69436	1.67186	1.19047	1.55173	1.90643	1.7363	1.4462	1.80307	2.20286	2.25656	1.94603	1.41071	2.21396	1.44564	1.38709	0.793578	1.94515	2.34927	0.984333	1.88028	1.55941	1.71281	2.30769	0.776201	0.833286	0.822649	1.4385	0.73673	1.58962	1.67554	2.30251	1.62847	0.930343	0.98675	1.1082	1.74085	2.06581	0.920698	0.879253	1.99222	1.77766	1.78009	3.42295	2.1344	1.11635
		48.4848	2.07053	2.19165	1.71368	1.74659	1.27776	1.54563	1.80969	1.6961	1.44962	1.61998	2.17248	2.2551	1.97786	1.26069	2.31829	1.65656	1.41726	0.80699	1.71392	2.73086	0.988099	2.02611	1.57229	1.56868	2.32654	0.718684	1.01187	0.880727	1.48558	0.755984	1.92158	1.89528	2.11158	1.65689	0.971032	0.944161	1.09323	1.85686	1.95717	0.862421	0.960906	2.02895	1.85438	1.78521	3.5094	1.97341	1.10603
		49.4949	1.96863	2.60174	1.72292	1.80954	1.36938	1.51478	1.72267	1.60424	1.44463	1.38106	2.13046	2.16643	1.99265	1.12598	2.39465	1.90262	1.38061	0.830162	1.47603	3.119	0.994869	2.13001	1.58776	1.42637	2.25083	0.690723	1.16636	0.925609	1.5259	0.75731	2.24685	2.07018	1.90687	1.63303	1.02801	0.903176	1.05005	1.9288	1.82974	0.781509	1.06739	2.033	1.93556	1.78735	3.46577	1.79056	1.09328
		50.5051	1.88149	3.02646	1.72611	1.86845	1.46473	1.46973	1.62375	1.50361	1.43965	1.12013	2.07229	2.02394	1.98388	0.999237	2.43778	2.1838	1.2742	0.865329	1.22207	3.38112	0.999425	2.17767	1.60522	1.30499	2.08999	0.713438	1.29511	0.94616	1.5432	0.737805	2.5639	2.22581	1.70201	1.56594	1.08905	0.868542	0.989283	1.96001	1.69427	0.691074	1.17746	1.98482	2.02034	1.78458	3.28317	1.6056	1.08083
		51.5152	1.79387	3.3557	1.71715	1.89817	1.56386	1.42224	1.49767	1.39577	1.43132	0.926984	1.99719	1.85064	1.95813	0.949216	2.42705	2.49854	1.11433	0.92002	0.984108	3.39375	1.00015	2.16126	1.62255	1.20857	1.8866	0.782907	1.3514	0.946782	1.5605	0.694186	2.83824	2.32897	1.49908	1.49041	1.1413	0.83543	0.93123	1.94702	1.56012	0.603531	1.32023	1.8967	2.1102	1.76789	3.01458	1.43399	1.07213
		52.5253	1.70284	3.52664	1.69645	1.91554	1.64928	1.38007	1.34487	1.28573	1.41872	0.80201	1.91681	1.67104	1.91639	0.902905	2.34561	2.82899	0.915273	0.990044	0.76185	3.15646	0.988348	2.0597	1.6396	1.12636	1.67371	0.871444	1.38026	0.94071	1.57781	0.637051	2.95829	2.37721	1.30106	1.41919	1.18415	0.80882	0.890623	1.88236	1.42853	0.523651	1.46654	1.78894	2.1949	1.73617	2.72061	1.27666	1.06431
		53.5354	1.61181	3.45494	1.65024	1.91073	1.71986	1.34493	1.18288	1.16617	1.40611	0.697598	1.82929	1.50457	1.84035	0.861691	2.209	3.12219	0.709234	1.07381	0.577673	2.75276	0.944801	1.87579	1.65573	1.05132	1.4686	0.962545	1.39086	0.949746	1.58311	0.580945	2.90202	2.35455	1.11114	1.36505	1.20573	0.78229	0.885483	1.76721	1.29496	0.4539	1.60924	1.6765	2.26028	1.66409	2.42849	1.1229	1.05117
		54.5455	1.52605	3.13068	1.59309	1.88982	1.77191	1.30958	1.02977	1.05592	1.39165	0.61878	1.74486	1.36097	1.72772	0.828632	2.03846	3.32785	0.523324	1.17608	0.427942	2.31945	0.866738	1.6436	1.66617	0.987913	1.29998	1.05781	1.3794	1.00777	1.5435	0.523544	2.66663	2.24773	0.935533	1.32605	1.20982	0.759723	0.922512	1.62804	1.15513	0.397033	1.73436	1.5699	2.28524	1.52912	2.16066	0.960764	1.02878
		55.5556	1.44584	2.63663	1.54294	1.86339	1.7847	1.26979	0.888063	0.940984	1.3751	0.546671	1.67503	1.23729	1.56335	0.814617	1.84491	3.39293	0.375662	1.28229	0.318617	1.98794	0.760691	1.37715	1.62369	0.935318	1.14803	1.17019	1.35841	1.0472	1.44723	0.471407	2.51989	2.04279	0.773298	1.28728	1.20288	0.737155	0.992888	1.49054	1.01717	0.35844	1.8513	1.46292	2.22469	1.34753	1.91506	0.844654	0.990613
		56.5657	1.36564	2.15028	1.49725	1.79602	1.76121	1.22658	0.761181	0.852437	1.35856	0.484939	1.60519	1.12364	1.39107	0.804318	1.6411	3.26128	0.253991	1.38294	0.236084	1.70277	0.642636	1.13435	1.52778	0.88845	0.992166	1.27202	1.32722	1.08519	1.32902	0.424836	2.41324	1.75227	0.626962	1.23124	1.18192	0.697748	1.08863	1.36075	0.875543	0.341878	1.93017	1.35903	2.06767	1.16613	1.69108	0.757494	0.938545
		57.5758	1.29104	1.63317	1.4419	1.7025	1.69804	1.18067	0.648183	0.79509	1.32667	0.430911	1.53514	1.04018	1.25556	0.801842	1.45025	2.91917	0.159739	1.47922	0.174816	1.4503	0.53285	0.928703	1.38773	0.844428	0.827647	1.36254	1.29065	1.13474	1.19911	0.382843	2.2934	1.43783	0.49948	1.13894	1.15127	0.654619	1.18936	1.23331	0.744948	0.347803	1.96375	1.26121	1.81288	1.00395	1.4825	0.675632	0.876287
		58.5859	1.21849	1.22298	1.34525	1.57865	1.60072	1.13166	0.54153	0.761169	1.27549	0.381717	1.46002	0.996167	1.14477	0.801662	1.27706	2.45641	0.0906172	1.56228	0.128425	1.22977	0.448538	0.760333	1.21977	0.792641	0.669216	1.43038	1.24786	1.18006	1.06776	0.347084	2.16401	1.1484	0.391829	1.00779	1.11391	0.606497	1.2839	1.10152	0.635008	0.372443	1.94485	1.17334	1.49846	0.855632	1.28454	0.597634	0.807593
		59.596	1.1482	0.909593	1.1919	1.42921	1.48795	1.0813	0.438573	0.739372	1.22293	0.340176	1.3849	0.990667	1.05007	0.804744	1.11934	1.98482	0.000877574	1.61024	0.0888575	1.05729	0.395184	0.637117	1.03752	0.733766	0.540042	1.47046	1.19543	1.2218	0.947826	0.316595	2.0331	0.926917	0.313064	0.847762	1.07466	0.553416	1.35103	0.968643	0.552592	0.406713	1.85818	1.0852	1.16847	0.720561	1.08981	0.522582	0.736401
		60.6061	1.0889	0.683621	0.995332	1.2656	1.37099	1.03242	0.344272	0.712132	1.17333	0.300403	1.3109	1.006	0.971245	0.807826	0.988778	1.53128	0	1.59569	0.0525435	0.899014	0.371703	0.532001	0.850339	0.670723	0.448555	1.49547	1.15067	1.26071	0.836695	0.291029	1.89939	0.790813	0.245701	0.680446	1.03973	0.492614	1.37963	0.8416	0.513935	0.43796	1.70604	0.980638	0.855306	0.601552	0.913056	0.453591	0.665811
		61.6162	1.0296	0.533171	0.804643	1.09523	1.2513	0.916827	0.263462	0.658516	1.12807	0.26362	1.24648	1.00161	0.909184	0.812693	0.862497	1.12487	0	1.50621	0.00700764	0.742219	0.378607	0.448326	0.690263	0.581133	0.390758	1.52747	1.11705	1.29448	0.73377	0.27336	1.76574	0.712232	0.187056	0.526609	1.02601	0.427303	1.37392	0.725496	0.475279	0.453966	1.51927	0.893515	0.588881	0.500856	0.745933	0.385944	0.600334
		62.6263	0.853063	0.433892	0.682044	0.930096	1.14094	0.792594	0.202137	0.565803	1.09676	0.204576	1.18206	0.930356	0.857399	0.818881	0.750165	0.810438	0	1.35902	0	0.563631	0.410021	0.388407	0.557996	0.48752	0.346932	1.58271	1.09319	1.32825	0.638657	0.260964	1.63275	0.674874	0.142084	0.392565	1.04091	0.357946	1.3351	0.621701	0.44165	0.447225	1.3349	0.805351	0.383565	0.405073	0.577391	0.328811	0.54291
		63.6364	0.642315	0.369265	0.57037	0.765191	1.03287	0.661424	0.159791	0.436373	1.07784	0.15981	1.11763	0.790512	0.820354	0.825068	0.638306	0.571532	0	1.1954	0	0.414126	0.462477	0.349338	0.449448	0.390818	0.30386	1.65673	1.0665	1.34837	0.554207	0.253048	1.49977	0.660097	0.106712	0.28925	1.0731	0.284374	1.26617	0.528235	0.408041	0.415706	1.16549	0.709587	0.231686	0.312968	0.453433	0.272773	0.496873
		64.6465	0.421164	0.30786	0.470121	0.598427	0.936386	0.52502	0.13422	0.288231	1.06437	0.13642	1.0585	0.626058	0.789725	0.831304	0.539592	0.382539	0	1.05156	0	0.298157	0.537233	0.325846	0.364435	0.310402	0.264002	1.74768	1.02174	1.36626	0.508297	0.250105	1.37869	0.65532	0.0838375	0.225363	1.10817	0.213585	1.16449	0.435635	0.376716	0.363186	1.01472	0.601101	0.122616	0.223397	0.350513	0.235625	0.459817
		65.6566	0.239504	0.253876	0.389569	0.433283	0.84336	0.381835	0.114774	0.147637	1.04527	0.119307	0.99997	0.467458	0.768028	0.83755	0.451653	0.262426	0	0.943461	0	0.233977	0.628907	0.314627	0.290285	0.241678	0.222694	1.85012	0.946579	1.3762	0.485333	0.255035	1.25869	0.653423	0.0649293	0.178086	1.13234	0.151861	1.02911	0.34478	0.346095	0.293542	0.885064	0.488335	0.0517494	0.155996	0.273525	0.197806	0.42737
		66.6667	0.161586	0.203779	0.318872	0.287101	0.756322	0.221206	0.0970366	0.0228195	1.00671	0.105878	0.941441	0.343654	0.750097	0.843912	0.388838	0.163892	0	0.862788	0	0.194364	0.717558	0.317238	0.228861	0.180036	0.180739	1.94715	0.82758	1.36925	0.462369	0.269836	1.07665	0.644655	0.0466726	0.147053	1.13668	0.0905909	0.889732	0.2647	0.3179	0.222769	0.769969	0.384523	0.00441954	0.110637	0.223369	0.141172	0.39941
		67.6768	0.117973	0.160251	0.254072	0.168738	0.672733	0.0969648	0.0806703	0	0.937645	0.0905942	0.88953	0.248878	0.725088	0.85297	0.333873	0.0911873	0	0.796119	0	0.160716	0.784315	0.329706	0.17753	0.129673	0.144758	2.00075	0.667374	1.31791	0.439405	0.295722	0.874798	0.616573	0.0340019	0.130718	1.11421	0.0054805	0.779926	0.194457	0.291591	0.158109	0.666676	0.294076	0	0.0731293	0.187834	0.110766	0.375714
		68.6869	0.0816482	0.118769	0.193402	0.0709474	0.586634	0	0.0660687	0	0.844706	0.0738724	0.840143	0.191268	0.682715	0.845851	0.288878	0.0408187	0	0.720434	0	0.129508	0.816351	0.350239	0.137685	0.0855675	0.111514	1.96348	0.48923	1.23484	0.416484	0.333276	0.681952	0.565542	0.026729	0.121875	1.05047	0	0.70554	0.136793	0.266014	0.104554	0.585043	0.223354	0	0.0433619	0.155601	0.0911619	0.352627
		69.697	0.0535477	0.0940848	0.114297	0	0.500075	0	0.0521606	0	0.74072	0.0576586	0.790757	0.151586	0.62512	0.81668	0.250886	0	0.0281423	0.631216	0	0.103125	0.800288	0.380894	0.10535	0.0513753	0.083802	1.82901	0.331198	1.13279	0.393882	0.373039	0.496742	0.486091	0.02215	0.119797	0.94867	0	0.666946	0.0950255	0.241077	0.058143	0.518028	0.170661	0	0	0.126286	0.0719021	0.329081
		70.7071	0.0351469	0.0795955	0.0490115	0	0.41592	0	0.0479282	0	0.636687	0.045066	0.620026	0.120295	0.564178	0.761735	0.21507	0	0.0759311	0.534699	0	0.08199	0.717576	0.419347	0.0813182	0.0301244	0.0600483	1.63271	0.216819	1.03812	0.37128	0.405633	0.324846	0.383264	0.0205801	0.124652	0.819065	0	0.667687	0.063331	0.165827	0	0.455211	0.130785	0	0	0.101627	0.0546544	0.302365
		71.7172	0.0233041	0.0700101	0	0	0.336272	0	0.0500644	0	0.537316	0.0365674	0.325839	0.0952487	0.498036	0.685475	0.180862	0	0.130013	0.43456	0	0.0632003	0.598333	0.456804	0.0648183	0	0.0434959	1.40374	0.124635	0.99081	0.348678	0.430031	0.185395	0.275072	0.0241208	0.126448	0.689787	0	0.707825	0.0375434	0.103969	0	0.394199	0.098975	0	0	0.081689	0.0420559	0.273354
		72.7273	0.0159209	0.0630662	0	0	0.278491	0	0.059482	0	0.452421	0.0308657	0.157183	0.0770264	0.433396	0.641143	0.150413	0	0.162157	0.344453	0	0.0495112	0.457468	0.487596	0.0528768	0	0.0302603	1.15915	0.0698946	0.949121	0.326076	0.445212	0.083939	0.177508	0.0347148	0.122478	0.567885	0	0.78127	0.00154883	0.0647642	0	0.343955	0.0749863	0	0	0.0622917	0.0350131	0.245657
		73.7374	0.0118144	0.0589738	0	0	0.237187	0	0.0756602	0	0.41515	0.031892	0.0855197	0.0672914	0.374748	0.603479	0.121173	0	0.181107	0.265172	0	0.0382491	0.320951	0.507671	0.0431931	0	0.0185064	0.917918	0.0164184	0.907432	0.304172	0.449232	0.000196053	0.0714303	0.040404	0.113131	0.454138	0	0.866842	0	0.043957	0	0.299993	0.0562075	0	0	0.041494	0.0307138	0.217054
		74.7475	0.0104257	0.0558514	0	0	0.200894	0	0.100527	0	0.382048	0.0390436	0.0480258	0.062928	0.31892	0.565525	0.0972657	0	0.270421	0.197226	0	0.0298671	0.203983	0.516031	0.0352674	0	0	0.698825	0	0.870897	0.28295	0.445062	0	0	0.0461706	0.101469	0.361051	0	0.928806	0	0.0355555	0	0.257051	0.0442548	0	0	0.0257971	0.027533	0.189275
		75.7576	0.0123495	0.054404	0	0	0.17603	0	0.131261	0	0.35019	0.0461952	0.0269568	0.0644693	0.264296	0.524191	0.0793099	0	0.354288	0.139924	0	0.00325229	0.114766	0.518529	0.026122	0	0	0.507355	0	0.837089	0.261727	0.435529	0	0	0.0520743	0.0867502	0.285071	0	0.929989	0	0.0329519	0	0.220406	0.036954	0	0	0.0158439	0.0248198	0.16289
		76.7677	0.0163382	0.0554879	0	0	0.15594	0	0.163132	0	0.321459	0.0549816	0.0171913	0.0718223	0.217122	0.482857	0.0676129	0	0.378746	0.092612	0	0	0.0501215	0.513883	0.00574028	0	0	0.358803	0	0.803281	0.240505	0.420963	0	0	0.0593332	0.0715351	0.230277	0	0.848342	0	0.0346207	0	0.186338	0.0346149	0	0	0.0118835	0.0243101	0.139152
		77.7778	0.0240562	0.0624574	0	0	0.138689	0	0.205782	0	0.292729	0.0737319	0.0147032	0.085021	0.173377	0.441419	0.0587396	0	0.396193	0.0446361	0	0	0.00315044	0.509373	0	0	0	0.244737	0	0.771797	0.219283	0.400595	0	0	0.0668498	0.0573916	0.194114	0	0.68911	0	0.0396286	0	0.155128	0.0368213	0	0	0.0103557	0.0271043	0.11655
		78.7879	0.0377532	0.0814747	0	0	0.125444	0	0.251054	0	0.268801	0.0924822	0.0163302	0.103252	0.138864	0.399794	0.0512542	0	0.45216	0	0	0	0	0.509541	0	0.0317389	0	0.162603	0	0.745329	0.198784	0.376907	0	0	0.0749795	0.0455008	0.171058	0.033355	0.563223	0	0.0490636	0	0.12841	0.0419774	0	0	0.0102436	0.0310082	0.0960881
		79.798	0.0532582	0.139865	0	0	0.114414	0	0.29408	0	0.245828	0.11279	0.0206413	0.135007	0.107457	0.358169	0.0448996	0	0.617493	0	0	0	0	0.512652	0.0243192	0.0517852	0	0.112645	0	0.718861	0.178335	0.354336	0	0	0.0835621	0.0365302	0.159508	0.0639803	0.487296	0	0.0638708	0	0.102005	0.0493767	0	0	0.0117751	0.0368489	0.0794883
		80.8081	0.0743744	0.155871	0	0	0.10478	0	0.329347	0	0.224552	0.145651	0.0257336	0.192726	0.0852361	0.320179	0.0396332	0	0.712759	0	0.0556693	0	0	0.519193	0.0302357	0.0759007	0	0.0834418	0.00632737	0.692394	0.157887	0.331947	0	0	0.0936323	0.0331338	0.159559	0.0879213	0.411369	0	0.088659	0	0.0736402	0.0601403	0	0	0.0159042	0.0450953	0.0660269
		81.8182	0.0985686	0.171876	0	0	0.0984899	0	0.361606	0	0.204583	0.178513	0.0342278	0.296476	0.0689131	0.283166	0.0358126	0	0.717363	0	0.175677	0	0	0.522289	0.0374378	0.104622	0	0.0618419	0.0166604	0.669151	0.137438	0.319256	0	0	0.110209	0.0356842	0.167018	0.112992	0.33596	0	0.13716	0	0.0556998	0.0727286	0	0	0.0247709	0.0563872	0.0563394
		82.8283	0.131901	0.189971	0	0	0.0927324	0	0.395614	0	0.186691	0.211817	0.0446484	0.450075	0.0580782	0.249089	0.0367097	0	0.69627	0	0.308633	0	0	0.517149	0.0453552	0.136322	0	0.0495887	0.0247161	0.646379	0.11896	0.310901	0	0	0.139104	0.0447634	0.181455	0.137242	0.260646	0	0.234635	0	0.0470371	0.0856071	0	0	0.0513853	0.0714408	0.0507155
		83.8384	0.176246	0.211123	0	0	0.0913037	0	0.438861	0	0.171117	0.252959	0.0583362	0.609085	0.059605	0.220128	0.0438233	0	0.673819	0	0.451028	0	0	0.501678	0.0558161	0.173297	0	0.0447107	0.0282905	0.623606	0.103457	0.303461	0	0	0.17066	0.0598926	0.196767	0.156942	0.191891	0	0.271324	0	0.0510171	0.0996718	0	0	0.0941681	0.0936832	0.0504581
		84.8485	0.233704	0.232274	0	0	0.0959843	0	0.483811	0	0.1325	0.294101	0.0811985	0.635054	0.0759319	0.18027	0.0558024	0	0.646998	0	0.582	0	0	0.477783	0.0668045	0.216742	0	0.0496016	0.0377138	0.59746	0.0879543	0.296741	0	0	0.205292	0.0828906	0.211091	0.169837	0.140042	0	0.308013	0	0.0613837	0.116123	0	0	0.163931	0.135871	0.0552967
		85.8586	0.318386	0.255448	0	0	0.109374	0	0.529836	0	0.0852068	0.335242	0.116719	0.661023	0.106066	0.0890489	0.0713828	0	0.621035	0	0.684556	0.0390408	0	0.459063	0.0796725	0.262323	0	0.0641802	0.0646946	0.569084	0.0724513	0.288238	0	0	0.246279	0.110832	0.221342	0.170042	0.0881932	0	0.354822	0	0.074844	0.137452	0	0	0.346536	0.198811	0.0633721
		86.8687	0.431104	0.281329	0	0	0.132958	0	0.594402	0	0.0673293	0.382532	0.16384	0.687179	0.141675	0.0731498	0.0927994	0.0472218	0.607919	0	0.747732	0.0722332	0	0.456073	0.0928811	0.314521	0.0482506	0.0885157	0.105748	0.491339	0.0569483	0.285332	0	0	0.2886	0.147065	0.231598	0.157034	0.0641824	0.0318052	0.411141	0	0.0955482	0.165453	0	0	0.446536	0.292029	0.0742759
		87.8788	0.552063	0.307209	0	0	0.169291	0	0.668247	0	0.0635356	0.430054	0.214134	0.715737	0.178093	0.0779162	0.118035	0.0804923	0.598035	0	0.780444	0.104555	0	0.473791	0.110184	0.365177	0.085459	0.122303	0.156798	0.309692	0.0329641	0.289378	0	0.0364543	0.339702	0.199108	0.242303	0.135657	0.0495805	0.0764105	0.467459	0	0.12236	0.197117	0	0	0.48475	0.403781	0.0850759
		88.8889	0.701864	0.334934	0	0	0.219207	0.0354161	0.759966	0	0.0705636	0.477575	0.273752	0.744294	0.217766	0.0997979	0.150281	0.122299	0.589589	0	0.802128	0.144546	0.0394482	0.524006	0.134524	0.415619	0.123811	0.166609	0.218356	0.180868	0.036526	0.307809	0	0.0651043	0.403187	0.264435	0.258996	0.113335	0.0391499	0.133599	0.5372	0.00172707	0.162568	0.235778	0	0.0203511	0.522965	0.534987	0.0982012
		89.899	0.877324	0.36789	0	0	0.287613	0.093711	0.857641	0.0242129	0.0843043	0.598454	0.330982	0.772852	0.264999	0.122258	0.186925	0.177672	0.582046	0	0.838629	0.201055	0.0657282	0.600791	0.189897	0.457353	0.172527	0.230645	0.277265	0.163647	0.0447987	0.338061	0	0.0977153	0.477438	0.35311	0.282042	0.0946151	0.0417437	0.208924	0.616934	0.0467374	0.216105	0.283966	0	0.0763622	0.56118	0.667801	0.118236
		90.9091	1.0596	0.400847	0	0	0.363034	0.179312	0.96017	0.066281	0.110083	0.756324	0.378102	0.806888	0.321974	0.149385	0.234813	0.258666	0.577589	0	0.907892	0.269268	0.103788	0.693366	0.262322	0.497567	0.249099	0.314846	0.328977	0.185786	0.061577	0.377206	0	0.138917	0.567281	0.490746	0.315376	0.0837473	0.0443375	0.306374	0.696667	0.0906194	0.281384	0.350499	0	0.134854	0.599915	0.782982	0.146969
		91.9192	1.26116	0.434076	0	0	0.446749	0.308222	1.07543	0.128423	0.155475	0.898871	0.414626	0.842394	0.390131	0.183531	0.277254	0.366826	0.575905	0	1.02404	0.348341	0.156465	0.795787	0.357756	0.549419	0.345902	0.420545	0.369082	0.234173	0.0899498	0.426539	0	0.189649	0.678286	0.662092	0.360355	0.0839856	0.0712071	0.428134	0.787268	0.164808	0.367173	0.430296	0	0.209396	0.644812	0.878224	0.191486
		92.9293	1.49554	0.471767	0	0	0.56066	0.477142	1.19736	0.226655	0.21759	1.01383	0.436129	0.877899	0.477506	0.233524	0.320267	0.489771	0.576826	0.0373803	1.18405	0.468931	0.242204	0.912914	0.480894	0.637036	0.464567	0.548948	0.390878	0.290198	0.138115	0.492755	0	0.248355	0.810711	0.851214	0.430518	0.101431	0.116946	0.57707	0.885118	0.26125	0.467928	0.538736	0	0.311216	0.68971	0.956365	0.248562
		93.9394	1.74271	0.509458	0.020352	0.0479843	0.710379	0.722761	1.30632	0.381506	0.291379	1.10134	0.458436	0.917137	0.607337	0.309128	0.371079	0.626474	0.582501	0.0601405	1.37544	0.609756	0.359224	1.01817	0.635944	0.780456	0.608979	0.680202	0.396044	0.321382	0.204616	0.581939	0	0.313646	0.957423	1.03825	0.53586	0.133179	0.176861	0.758047	0.982968	0.401088	0.577106	0.668281	0.0667302	0.459798	0.734607	1.02551	0.334684
		94.9495	1.96994	0.547149	0.224694	0.107921	0.916396	0.999297	1.38743	0.605698	0.374713	1.15875	0.467619	0.96054	0.762103	0.408105	0.432663	0.75852	0.591608	0.0857333	1.56591	0.766501	0.515439	1.1036	0.803548	0.983785	0.784298	0.822129	0.399371	0.331579	0.29441	0.696307	0	0.386708	1.12746	1.21058	0.679585	0.166455	0.246383	0.955114	1.0879	0.609889	0.686779	0.821834	0.157749	0.660997	0.779505	1.09886	0.445418
		95.9596	2.16312	0.643425	0.509752	0.17836	1.19866	1.28182	1.43109	0.898101	0.465704	1.20037	0.467162	1.00394	0.940426	0.523625	0.505719	0.876418	0.64622	0.119791	1.65692	0.927111	0.715655	1.1608	0.979719	1.2606	1.00971	0.947009	0.40846	0.341249	0.383072	0.822933	0	0.466135	1.32431	1.35137	0.864426	0.203014	0.331059	1.18069	1.20176	0.869129	0.782536	0.98328	0.278123	0.914311	0.850135	1.18915	0.578588
		96.9697	2.31816	0.779565	0.928079	0.256941	1.53313	1.53889	1.43384	1.22018	0.577077	1.255	0.465621	1.04978	1.14484	0.644184	0.600595	0.962977	0.738476	0.155295	1.59931	1.06328	0.949217	1.18329	1.14191	1.60603	1.25001	1.04541	0.432743	0.355911	0.484534	0.961051	0	0.551585	1.54933	1.44786	1.08311	0.248469	0.42106	1.40855	1.31563	1.20205	0.862954	1.1439	0.421777	1.21428	0.953117	1.2956	0.738766
		97.9798	2.41808	0.928088	1.48613	0.368786	1.87447	1.73028	1.40035	1.55035	0.684275	1.3347	0.472388	1.10257	1.40128	0.759275	0.696679	1.02852	0.854767	0.190842	1.39182	1.1517	1.21482	1.17301	1.26257	2.05323	1.50468	1.10196	0.469807	0.374663	0.591514	1.10355	0.0106214	0.636693	1.78586	1.4883	1.31107	0.30961	0.514	1.61851	1.48217	1.62829	0.919578	1.28452	0.579404	1.57305	1.0552	1.42776	0.919751
		98.9899	2.46246	1.08153	2.07065	0.51208	2.24418	1.86148	1.3395	1.8073	0.783135	1.48016	0.505335	1.15535	1.71051	0.85359	0.797081	1.07977	1.00262	0.228505	1.08696	1.17917	1.47491	1.14353	1.34621	2.5867	1.77437	1.13541	0.518178	0.399804	0.691621	1.25106	0.0776767	0.716844	2.023	1.47253	1.50129	0.38731	0.596854	1.79172	1.81176	2.13591	0.951378	1.3888	0.74546	1.92475	1.15448	1.57218	1.13469
		100	2.45935	1.23607	2.48717	0.664259	2.60822	1.93704	1.26539	2.0173	0.88021	1.68875	0.574107	1.20814	2.06976	0.928316	0.920302	1.13868	1.18895	0.261635	0.776873	1.15934	1.69388	1.10817	1.4173	3.25018	1.99881	1.15557	0.574058	0.441176	0.776183	1.40476	0.142433	0.787609	2.25285	1.4084	1.60026	0.488027	0.633187	1.89992	2.11288	2.6764	0.964549	1.45779	0.902476	2.1933	1.25377	1.75053	1.40053
[truncated: 35 more columns]

## Sheet: Figure 3F
Figure 3 F		Genome axis
DNA Density along the E.coli genome		X Axis (%)	Cell100190	Cell100212	Cell100227	Cell100233	Cell100243	Cell100244	Cell100261	Cell100264	Cell100271	Cell100285	Cell100297	Cell100298	Cell100303	Cell100328	Cell100341	Cell100353	Cell100367	Cell100379	Cell100380	Cell100404	Cell100409	Cell100410	Cell100413	Cell100430	Cell100432	Cell100439	Cell100457	Cell100459	Cell100465	Cell100471	Cell100500	Cell100501	Cell100511	Cell100521	Cell100548	Cell100561	Cell100572	Cell100579	Cell100591	Cell100597	Cell100601	Cell100606	Cell100609	Cell100613	Cell100629	Cell100630	Cell100631
		0	0.362812	1.38868	2.16671	0.565895	0.655381	2.35209	2.1138	0.250115	0.358447	0.305507	0.134047	0.482622	0.624	0.446128	0.0604578	0.843709	0.814657	1.89434	0.72942	0.656239	1.27024	0.36436	0.195049	0.199711	1.01676	0.515065	1.78237	1.68644	0.490235	0.833133	1.61463	0.157216	0.657695	0.79316	1.22278	2.45131	1.65809	0.590773	1.3291	0.805889	0.66528	0.494989	0.70069	0.379601	1.13716	0.965594	0.41001
		1.0101	0.310087	1.57254	2.45651	0.654691	0.633287	2.60702	1.81038	0.235822	0.367627	0.299783	0.141454	0.461677	0.611036	0.48333	0.0557597	0.803484	0.795568	1.72644	0.559931	0.539692	1.35233	0.355497	0.19601	0.200435	1.00247	0.610589	1.88339	1.42899	0.406688	0.834643	1.73885	0.202345	0.740408	0.770699	1.24933	2.40029	1.69398	0.595865	1.33589	0.93935	0.769384	0.511341	0.674791	0.421918	1.11505	0.881078	0.38195
		2.0202	0.266231	1.7564	2.73028	0.750434	0.619698	2.76905	1.53975	0.22794	0.385813	0.302024	0.155547	0.461268	0.596714	0.532408	0.0615084	0.755556	0.769248	1.56269	0.410304	0.478606	1.4462	0.345198	0.205996	0.210729	0.968388	0.723962	1.96821	1.20141	0.33213	0.791008	1.86832	0.283604	0.84805	0.726212	1.25677	2.315	1.66767	0.629443	1.32279	1.06672	0.886977	0.535101	0.657444	0.491989	1.0985	0.818078	0.382657
		3.0303	0.227412	1.97326	2.95088	0.851743	0.620468	2.82029	1.30918	0.228058	0.415604	0.313929	0.179713	0.461249	0.579364	0.589048	0.0847712	0.69641	0.746387	1.41733	0.288977	0.468859	1.53425	0.340729	0.223056	0.232412	0.897205	0.838311	2.04277	0.989152	0.288087	0.719629	2.00339	0.393749	0.974165	0.67631	1.25737	2.22975	1.59024	0.678285	1.29742	1.17462	1.01409	0.566884	0.642727	0.581276	1.08751	0.763471	0.413415
		4.0404	0.196148	2.1985	3.1177	0.954463	0.650801	2.7713	1.1295	0.242665	0.465497	0.3326	0.21629	0.483751	0.562172	0.652708	0.133502	0.625622	0.731586	1.28283	0.222783	0.4882	1.627	0.354096	0.257864	0.267123	0.799286	0.941302	2.09624	0.802373	0.270021	0.648609	2.13964	0.533673	1.11283	0.624666	1.25885	2.14622	1.50832	0.735909	1.27053	1.28316	1.14496	0.605274	0.669992	0.699351	1.07941	0.720172	0.472348
		5.05051	0.169906	2.44851	3.24876	1.06074	0.670058	2.66747	0.996636	0.278877	0.535562	0.354079	0.260154	0.507348	0.544054	0.728225	0.198009	0.553815	0.73266	1.16254	0.201164	0.512401	1.7085	0.396458	0.327846	0.299236	0.699888	1.02915	2.14873	0.652236	0.276081	0.58449	2.29428	0.727524	1.26108	0.576226	1.27729	2.06272	1.43998	0.793088	1.24576	1.41515	1.31477	0.651205	0.832631	0.82503	1.07761	0.694565	0.561425
		6.06061	0.150356	2.71762	3.33704	1.15357	0.729719	2.55085	0.897706	0.33384	0.638214	0.378318	0.308167	0.557077	0.526166	0.811985	0.292377	0.476503	0.746995	1.05223	0.211756	0.534154	1.77876	0.471557	0.435961	0.328698	0.642044	1.09325	2.19631	0.531162	0.30042	0.515107	2.46326	0.964994	1.42257	0.538641	1.32286	1.98533	1.39741	0.861416	1.22169	1.56575	1.53026	0.728046	0.89933	0.950375	1.08462	0.69669	0.670269
		7.07071	0.140296	3.09043	3.40349	1.25117	0.784934	2.45578	0.833076	0.405457	0.776809	0.404901	0.360996	0.570714	0.51571	0.910341	0.397131	0.401602	0.780062	0.960419	0.265155	0.551317	1.83403	0.593765	0.524375	0.362817	0.645426	1.1314	2.23969	0.433043	0.348183	0.44704	2.65471	1.22061	1.60005	0.522499	1.40433	1.90848	1.39503	0.945881	1.19628	1.71714	1.78083	0.80519	0.913732	1.07703	1.09011	0.728881	0.788569
		8.08081	0.135658	3.60375	3.43221	1.35262	0.855967	2.38536	0.800827	0.521151	0.949742	0.433807	0.431083	0.564227	0.488409	1.03803	0.540062	0.341478	0.826361	0.884736	0.346269	0.564988	1.88188	0.770928	0.602795	0.399246	0.695065	1.15437	2.28042	0.345962	0.404317	0.392742	2.81365	1.48704	1.7599	0.530619	1.5234	1.82088	1.43107	1.03185	1.17359	1.87131	2.03476	0.88325	0.934288	1.20997	1.11705	0.786855	0.939938
		9.09091	0.142467	4.07944	3.4008	1.45418	0.9323	2.32655	0.798881	0.655722	1.18651	0.461252	0.511476	0.602727	0.430528	1.17335	0.753404	0.280243	0.88469	0.828119	0.468011	0.575805	1.92707	0.987472	0.678699	0.44522	0.767346	1.16147	2.30895	0.271346	0.490518	0.362395	2.90327	1.79088	1.89533	0.562347	1.67037	1.71001	1.5189	1.10752	1.16742	1.96369	2.23272	0.978402	0.962108	1.33349	1.14059	0.875888	1.10016
		10.101	0.157504	4.34021	3.28469	1.55728	1.04546	2.25717	0.811308	0.85101	1.45582	0.495134	0.609095	0.632198	0.467315	1.31358	1.07172	0.236244	0.94944	0.797512	0.681093	0.587422	1.9446	1.25314	0.758324	0.505551	0.854485	1.15729	2.30585	0.221606	0.594124	0.366704	2.86007	2.09045	1.96521	0.618306	1.82776	1.56846	1.65863	1.19974	1.1938	1.94074	2.33339	1.07541	1.03826	1.4598	1.17545	0.993503	1.25769
		11.1111	0.179429	4.32006	3.07703	1.65131	1.14964	2.17087	0.83284	1.05887	1.79147	0.538891	0.734952	0.638311	0.519701	1.46461	1.55672	0.192512	1.02567	0.793102	0.963643	0.601034	1.96096	1.53691	0.84019	0.589026	0.946678	1.14603	2.24797	0.182265	0.720341	0.417997	2.64244	2.31927	1.97142	0.702036	1.9673	1.38403	1.83695	1.31905	1.24477	1.81396	2.35563	1.19246	1.2596	1.56709	1.20748	1.11862	1.40559
		12.1212	0.21758	4.04691	2.7806	1.74868	1.2474	2.05565	0.860367	1.34954	2.1856	0.594302	0.881253	0.675157	0.585665	1.62327	1.99183	0.160674	1.10277	0.781254	1.25551	0.618167	1.97863	1.77213	0.927406	0.700844	1.05009	1.14229	2.12084	0.16625	0.886342	0.534797	2.32255	2.48108	1.8996	0.820575	2.05814	1.16846	2.04983	1.41578	1.32172	1.60995	2.31425	1.31482	1.43372	1.64266	1.24059	1.23717	1.54038
		13.1313	0.259299	3.57678	2.43916	1.84618	1.348	1.92019	0.884464	1.76333	2.64006	0.668617	1.06425	0.729999	0.665914	1.76045	2.18103	0.142384	1.17739	0.743121	1.49409	0.64258	2.00776	1.9559	1.01482	0.833999	1.18641	1.15129	1.94121	0.168548	1.09485	0.693139	1.96985	2.57918	1.77663	0.960787	2.07023	0.930199	2.27192	1.47997	1.43299	1.38974	2.22955	1.43668	1.54661	1.69137	1.2714	1.33879	1.65981
		14.1414	0.319701	3.02595	2.10347	1.94543	1.44494	1.75983	0.901776	2.16164	3.00746	0.76561	1.24912	0.811828	0.745531	1.90933	2.36342	0.134187	1.23827	0.778095	1.61942	0.682213	2.03785	2.04817	1.10691	0.977238	1.36751	1.18424	1.71685	0.185278	1.35507	0.751224	1.65992	2.59786	1.61007	1.14822	1.98672	0.700902	2.4528	1.53264	1.57165	1.18443	2.12274	1.5723	1.70004	1.71278	1.29513	1.42707	1.77227
		15.1515	0.398403	2.42299	1.78831	2.04301	1.54182	1.57239	0.911631	2.4969	3.28465	0.863105	1.43649	0.908441	0.868356	2.05318	2.53736	0.13951	1.2805	0.885332	1.62819	0.748692	2.0466	2.10156	1.20887	1.11923	1.59844	1.23918	1.46388	0.213599	1.68628	0.80931	1.39555	2.54104	1.4338	1.39246	1.82993	0.505518	2.55363	1.58147	1.73499	1.0026	2.00152	1.71497	1.95014	1.71306	1.30806	1.49064	1.88883
		16.1616	0.466928	1.87295	1.5076	2.14549	1.64686	1.36417	0.915342	2.70075	3.37083	0.991725	1.61319	1.01226	1.01194	2.18281	2.6678	0.158551	1.30728	0.917443	1.56894	0.861132	2.00681	2.13716	1.29749	1.25005	1.88198	1.32423	1.21055	0.255793	2.0867	0.876579	1.19165	2.40472	1.25418	1.66848	1.62489	0.356113	2.5185	1.62294	1.90014	0.858986	1.87199	1.87445	2.18628	1.7128	1.31186	1.52929	1.96755
		17.1717	0.574731	1.36203	1.2433	2.23265	1.76376	1.14776	0.922823	2.74596	3.245	1.14288	1.76231	1.13193	1.135	2.2852	2.77477	0.192364	1.3264	0.939515	1.48949	0.982363	1.9119	2.20268	1.36757	1.3695	2.18199	1.4363	0.981968	0.312739	2.54903	0.949414	1.04705	2.21388	1.09483	1.96685	1.39044	0.257396	2.33311	1.64968	2.04296	0.751959	1.73376	2.02043	2.31624	1.72426	1.30562	1.54466	2.00464
		18.1818	0.723082	0.971559	1.01827	2.32448	1.88116	0.94301	0.929	2.62914	2.95708	1.29056	1.88434	1.27111	1.24922	2.33781	2.84937	0.254915	1.34085	0.949328	1.43208	1.10874	1.78151	2.29167	1.41248	1.4725	2.47075	1.57542	0.790787	0.392431	3.0272	1.02225	0.931088	1.99057	0.969557	2.26411	1.16236	0.197054	2.04271	1.68035	2.14049	0.669836	1.58112	2.16097	2.39598	1.76012	1.29566	1.53909	2.00495
		19.1919	0.923234	0.658636	0.8416	2.40585	1.99234	0.75917	0.943988	2.46081	2.60537	1.43265	1.9714	1.43267	1.3383	2.318	2.90968	0.369356	1.34923	0.943354	1.38404	1.25021	1.64097	2.40638	1.41908	1.55528	2.68874	1.7152	0.64304	0.501963	3.51696	1.11704	0.832071	1.77648	0.893703	2.49078	0.951928	0.165686	1.70497	1.71277	2.20002	0.599821	1.41989	2.29212	2.43749	1.82701	1.29062	1.5066	1.97911
		20.202	1.15037	0.442554	0.711476	2.4768	2.0814	0.598168	0.964886	2.28888	2.23064	1.59014	2.0055	1.62307	1.40799	2.21714	2.88727	0.552271	1.34291	0.916445	1.33263	1.39569	1.50155	2.53925	1.38114	1.6184	2.76478	1.84927	0.534224	0.625441	3.9892	1.21264	0.751949	1.57253	0.877194	2.62243	0.7723	0.152773	1.3991	1.74336	2.21782	0.529648	1.25835	2.3863	2.44396	1.91426	1.30466	1.44578	1.9449
		21.2121	1.43542	0.313274	0.609934	2.52748	2.13605	0.475239	0.990487	2.15981	1.87223	1.76414	1.97959	1.82663	1.48809	2.0474	2.8439	0.706423	1.31371	0.888843	1.2801	1.54856	1.36727	2.64833	1.2922	1.66409	2.70842	1.98575	0.462279	0.74319	4.28356	1.3205	0.689832	1.40102	0.924396	2.63083	0.623459	0.151702	1.12478	1.76626	2.19014	0.459728	1.10291	2.46072	2.38639	2.01534	1.3444	1.36438	1.91441
		22.2222	1.68263	0.258218	0.506072	2.54594	2.13607	0.367605	1.01223	2.08897	1.58643	1.9746	1.90125	2.05034	1.60455	1.83265	2.69616	0.801592	1.27773	0.847449	1.24031	1.69938	1.24423	2.71226	1.17128	1.70029	2.56977	2.12313	0.424389	0.886908	4.33981	1.44627	0.641462	1.26321	1.01059	2.5033	0.503816	0.153215	0.901709	1.77661	2.11744	0.38582	0.95788	2.51148	2.27462	2.11504	1.40659	1.25703	1.89519
		23.2323	1.9406	0.207311	0.431616	2.51717	2.06879	0.293474	1.01872	2.07868	1.33007	2.17555	1.7842	2.26979	1.75481	1.59429	2.51221	0.898759	1.23267	0.799452	1.22302	1.84817	1.12813	2.70597	1.03934	1.72911	2.41388	2.25463	0.416723	1.02799	3.93342	1.57373	0.5981	1.14756	1.09914	2.26017	0.427206	0.151291	0.740943	1.76169	1.9992	0.282123	0.826437	2.52003	2.11956	2.20168	1.47988	1.14649	1.88431
		24.2424	2.21768	0.170096	0.375274	2.4062	1.91291	0.226205	0.998555	2.11113	1.13212	2.3793	1.64094	2.42337	1.92979	1.38054	2.34691	1.01551	1.18847	0.744853	1.22231	1.98338	1.02619	2.61268	0.916644	1.7433	2.30095	2.37682	0.428174	1.1808	3.28467	1.72314	0.5519	1.05812	1.18922	1.95274	0.368919	0.152985	0.618875	1.70173	1.84102	0.241924	0.711557	2.48516	1.9352	2.26633	1.54739	1.02687	1.8695
		25.2525	2.42986	0.133268	0.322769	2.21761	1.71236	0.174384	0.951494	2.18038	0.983905	2.59484	1.47959	2.4418	2.13893	1.189	2.19197	1.13225	1.14755	0.706065	1.227	2.09949	0.924806	2.44157	0.824514	1.77743	2.26012	2.48427	0.446826	1.34431	2.54038	1.87255	0.497612	1.00601	1.28761	1.62363	0.316487	0.149392	0.528307	1.5982	1.6604	0.301901	0.612928	2.39571	1.76113	2.29844	1.58464	0.924227	1.84072
		26.2626	2.58366	0.10631	0.273912	1.96149	1.48059	0.142179	0.873341	2.28169	0.885819	2.80113	1.31384	2.30253	2.34722	1.027	2.06015	1.26889	1.10987	0.679365	1.22634	2.14102	0.834659	2.22183	0.756382	1.82425	2.2684	2.5529	0.468042	1.52814	1.86542	2.1945	0.435834	0.975242	1.38529	1.2953	0.29068	0.142488	0.458531	1.45737	1.47414	0.40775	0.532344	2.26523	1.58136	2.28979	1.6072	0.828961	1.78883
		27.2727	2.66771	0.0793509	0.229248	1.66111	1.27526	0.120994	0.771783	2.40543	0.828748	2.94458	1.1561	2.03309	2.55761	0.885406	1.94904	1.40843	1.07386	0.654677	1.21481	2.05811	0.761639	1.98009	0.72464	1.87057	2.24548	2.56209	0.490783	1.70573	1.31775	2.53159	0.370765	0.959316	1.46551	1.01664	0.273809	0.139985	0.404027	1.28939	1.29038	0.440421	0.468687	2.09787	1.41665	2.23659	1.62	0.741179	1.70669
		28.2828	2.67341	0.0623995	0.189477	1.34568	1.13208	0.105518	0.662885	2.50879	0.791	2.95469	1.01423	1.70393	2.80901	0.760388	1.85737	1.55934	1.03938	0.633684	1.1954	1.86774	0.696884	1.73998	0.734883	1.90473	2.11074	2.50618	0.515578	1.85368	0.937699	2.80931	0.308188	0.94081	1.4916	0.798497	0.258506	0.138543	0.364998	1.11002	1.12864	0.473092	0.414581	1.91281	1.27038	2.13713	1.62703	0.66756	1.59264
		29.2929	2.59579	0.0469878	0.154646	1.06062	1.0349	0.0947752	0.555415	2.547	0.76022	2.81184	0.886997	1.3843	3.07806	0.656594	1.78336	1.71726	1.00781	0.620704	1.18261	1.65352	0.637643	1.51269	0.79027	1.92837	1.83187	2.39079	0.541392	1.95198	0.68883	2.98902	0.254549	0.904385	1.42474	0.616703	0.239506	0.142478	0.345881	0.948333	0.989915	0.51219	0.365197	1.72364	1.14816	1.98522	1.6394	0.613263	1.45505
		30.303	2.4459	0.0323527	0.129821	0.820688	0.967448	0.0892531	0.463218	2.47821	0.72885	2.54462	0.774325	1.10504	3.34657	0.574374	1.6747	1.88841	0.981846	0.615181	1.19393	1.462	0.582742	1.31326	0.897139	1.93033	1.45389	2.24192	0.563817	1.99916	0.492165	3.02367	0.216748	0.843261	1.28013	0.482783	0.210648	0.156608	0.337839	0.88099	0.874154	0.553736	0.319984	1.53815	1.04895	1.79564	1.65266	0.586598	1.29321
		31.3131	2.24755	0.0162252	0.114634	0.615521	0.930363	0.089735	0.395025	2.30342	0.687842	2.33584	0.670315	0.884538	3.62052	0.500911	1.59856	2.087	0.960472	0.651049	1.23533	1.2992	0.487572	1.15097	1.06783	1.90247	1.05243	2.07076	0.582398	2.01481	0.346372	2.92322	0.193056	0.760398	1.09293	0.382052	0.172995	0.181244	0.334092	0.824117	0.764663	0.595283	0.27793	1.37841	0.971433	1.58328	1.67223	0.589905	1.14384
		32.3232	1.99959	0	0.113603	0.459845	0.899419	0.0945823	0.347823	2.05968	0.647888	2.15635	0.571583	0.726449	3.79471	0.439663	1.52933	2.33529	0.943129	0.684431	1.30001	1.17249	0.377054	1.03295	1.30258	1.82727	0.693729	1.8775	0.595141	2.02283	0.251629	2.71101	0.183393	0.67083	0.90424	0.318079	0.133712	0.217521	0.32565	0.770621	0.655732	0.641338	0.239714	1.24481	0.921332	1.36718	1.7029	0.616343	1.00895
		33.3333	1.74242	0	0.119741	0.351469	0.870598	0.102569	0.323168	1.77249	0.613632	1.97014	0.467957	0.605137	3.72968	0.391975	1.43689	2.68967	0.930302	0.709842	1.37533	1.06035	0.317954	0.954195	1.57577	1.70704	0.415834	1.68399	0.602087	2.0265	0.181469	2.39785	0.182223	0.582455	0.750354	0.29869	0.10064	0.252285	0.307352	0.723947	0.549553	0.688219	0.205315	1.1408	0.893649	1.17364	1.74624	0.670306	0.884774
		34.3434	1.49084	0	0.131328	0.271446	0.835644	0.129358	0.319364	1.48366	0.584823	1.7815	0.378009	0.504872	3.44074	0.357134	1.27762	2.99888	0.919532	0.727976	1.44308	0.952697	0.256034	0.885716	1.8573	1.52518	0.212068	1.49618	0.598577	2.02625	0.131787	2.09393	0.184148	0.492091	0.625893	0.279301	0.0766519	0.288049	0.279643	0.677272	0.447547	0.735101	0.17713	1.03699	0.882502	0.992427	1.79796	0.754138	0.767948
		35.3535	1.25233	0	0.150045	0.214558	0.786382	0.142081	0.326106	1.21155	0.558382	1.60449	0.305004	0.418871	2.99484	0.333954	1.15981	3.18387	0.908345	0.720785	1.478	0.847897	0.191846	0.817563	2.11643	1.31719	0.0745528	1.32001	0.58444	2.01974	0.0998796	1.79753	0.184976	0.412941	0.51863	0.265056	0.0658037	0.326911	0.239708	0.637856	0.360388	0.787001	0.152739	0.935929	0.884869	0.831453	1.84616	0.857418	0.667099
		36.3636	1.04137	0	0.169686	0.165578	0.721857	0.154804	0.337318	0.960718	0.527197	1.43118	0.251524	0.350458	2.49208	0.322484	0.998828	3.19602	0.889001	0.673104	1.46451	0.756433	0.13003	0.737146	2.30113	1.10653	0.00500046	1.16248	0.556732	2.00312	0.0790188	1.4989	0.179804	0.357761	0.436818	0.252374	0.0713259	0.373752	0.195733	0.600283	0.290276	0.840111	0.135412	0.84931	0.888344	0.689517	1.8755	0.973641	0.587556
		37.3737	0.862936	0	0.19853	0.125549	0.655056	0.169419	0.350244	0.756291	0.49314	1.27209	0.230215	0.299039	2.01342	0.318505	0.804799	3.05592	0.853774	0.586863	1.4067	0.685464	0.0698333	0.648225	2.31826	0.886815	0	1.01723	0.522623	1.9542	0.0676558	1.22097	0.168996	0.314993	0.372692	0.241566	0.0943123	0.444938	0.152294	0.566522	0.235843	0.893221	0.12524	0.751602	0.897241	0.570695	1.88455	1.08811	0.52313
		38.3838	0.739486	0	0.245377	0.100652	0.58851	0.194101	0.362911	0.59326	0.449113	1.1183	0.208906	0.256691	1.59883	0.321341	0.653007	2.76808	0.804078	0.476917	1.31333	0.629523	0.00464518	0.563325	2.18147	0.693201	0	0.873042	0.477156	1.8615	0.0637124	0.988494	0.155631	0.277363	0.321966	0.233728	0.141097	0.52604	0.117658	0.538348	0.194033	0.944369	0.120553	0.653691	0.90666	0.481205	1.863	1.21145	0.468094
		39.3939	0.638703	0	0.294186	0.0780018	0.523414	0.218783	0.375216	0.470068	0.394782	1.00697	0.190194	0.223704	1.24415	0.32478	0.534132	2.44219	0.738498	0.361816	1.20316	0.563251	0	0.482755	1.98712	0.51758	0	0.749274	0.425669	1.70432	0.064147	0.796739	0.140652	0.253834	0.280802	0.226508	0.209117	0.619654	0.0940212	0.50528	0.165042	0.995206	0.12136	0.546454	0.909532	0.412788	1.80842	1.34254	0.421326
		40.404	0.559585	0	0.366856	0.0585643	0.4616	0.243989	0.375473	0.367436	0.344607	0.879102	0.17237	0.211457	0.953768	0.328607	0.419665	2.11757	0.655375	0.265147	1.08198	0.517704	0	0.418875	1.77131	0.381147	0	0.641148	0.372956	1.48529	0.0651859	0.638003	0.127521	0.241693	0.246499	0.222725	0.308071	0.705032	0.0811012	0.463679	0.145409	1.04604	0.124352	0.452841	0.892074	0.355998	1.72346	1.47599	0.378691
		41.4141	0.492935	0	0.447897	0.0456299	0.412814	0.28155	0.357861	0.285704	0.295966	0.690109	0.156838	0.16836	0.724655	0.328048	0.325118	1.80066	0.562134	0.193214	0.951334	0.479247	0	0.376958	1.52422	0.274732	0	0.548501	0.320875	1.22102	0.0641899	0.507377	0.120821	0.244097	0.215857	0.218941	0.428171	0.784428	0.0746813	0.445226	0.131984	1.16218	0.131275	0.373729	0.849324	0.310573	1.61227	1.6101	0.341519
		42.4242	0.440465	0	0.53424	0.033051	0.371328	0.319111	0.334289	0.216219	0.252305	0.582475	0.143805	0.140488	0.529487	0.324852	0.248965	1.5284	0.465272	0.146134	0.806987	0.430401	0	0.366253	1.27457	0.198879	0	0.473761	0.27222	0.937194	0.0569098	0.405631	0.122846	0.259076	0.189486	0.218938	0.586397	0.852348	0.0759458	0.433976	0.12199	1.24814	0.141776	0.305992	0.781469	0.277553	1.48118	1.74859	0.312845
		43.4343	0.39235	0.0235159	0.633017	0.0236794	0.336474	0.356672	0.30559	0.159243	0.216472	0.50832	0.131536	0.127431	0.40007	0.317812	0.195142	1.27273	0.393012	0.119456	0.652688	0.380281	0	0.3818	1.03435	0.156878	0	0.412849	0.226803	0.659997	0.041118	0.323759	0.141231	0.293454	0.165572	0.219141	0.769554	0.907785	0.082214	0.425648	0.112746	1.28569	0.155573	0.243641	0.697971	0.256553	1.33468	1.90737	0.288671
		44.4444	0.348629	0.0798588	0.734046	0	0.307897	0.402605	0.270399	0.112193	0.190481	0.451815	0.121629	0.121441	0.295158	0.306734	0.143407	1.03942	0.360572	0.109004	0.490366	0.328275	0	0.421413	0.816719	0.127038	0	0.364583	0.188155	0.412309	0	0.25319	0.174474	0.346738	0.144138	0.238858	0.972577	0.959401	0.0919269	0.418509	0.104208	1.27787	0.17562	0.18972	0.609959	0.247945	1.1796	2.04352	0.269055
		45.4545	0.310713	0.130594	0.818483	0	0.291327	0.45144	0.232852	0.0737919	0.173377	0.398499	0.112339	0.122037	0.20925	0.29578	0.10538	0.841686	0.328131	0.111252	0.340568	0.275816	0	0.479098	0.627774	0.10401	0	0.319673	0.157859	0.210673	0	0.196502	0.222427	0.412214	0.166435	0.279669	1.16321	1.00581	0.101344	0.409292	0.0962186	1.23918	0.198844	0.13919	0.528831	0.246378	1.02252	2.15856	0.251178
		46.4646	0.274014	0.190436	0.890374	0	0.283747	0.500275	0.199868	0.0419063	0.166849	0.341966	0.10557	0.128471	0.146849	0.288074	0.0774912	0.704613	0.295741	0.119899	0.214099	0.223816	0	0.551749	0.471552	0.0841035	0	0.280323	0.134785	0.0452334	0	0.15378	0.281482	0.488062	0.173203	0.312269	1.30063	1.03018	0.108074	0.391384	0.0885929	1.18754	0.229435	0.0989507	0.455087	0.251503	0.859687	2.2527	0.234696
		47.4747	0.234762	0.260984	0.915429	0	0.28586	0.550095	0.172157	0	0.169858	0.280219	0.0969167	0.137646	0.0959481	0.286591	0.06292	0.579247	0.263856	0.126841	0.113369	0.173391	0	0.643332	0.34995	0.0681396	0	0.241212	0.116504	0	0	0.117989	0.352386	0.575163	0.177441	0.310976	1.32366	1.02049	0.114035	0.366104	0.0854403	1.13393	0.262158	0.0717803	0.390166	0.261868	0.724072	2.31415	0.218133
		48.4848	0.202488	0.334519	0.899599	0	0.297995	0.60135	0.152048	0	0.181797	0.21994	0.0863453	0.147104	0.0642572	0.293362	0.0525336	0.466937	0.231971	0.133441	0.0411098	0.0723798	0	0.743905	0.236872	0.0565768	0	0.212215	0.104094	0	0	0.0886565	0.42787	0.666317	0.180397	0.261892	1.20876	0.963621	0.120855	0.336826	0.0839352	1.0805	0.296696	0.0546309	0.339691	0.277266	0.639931	2.32855	0.202517
		49.4949	0.172808	0.435978	0.841637	0	0.31947	0.652605	0.140165	0	0.201331	0.167011	0.081131	0.159063	0.0413281	0.3084	0.0424538	0.37746	0.200842	0.137777	0	0.0477739	0	0.847081	0.145018	0.0643157	0	0.186885	0.0953972	0	0	0.0609142	0.500525	0.750993	0.182271	0.198031	1.00652	0.855588	0.133548	0.31313	0.0883254	1.02565	0.329084	0.0435048	0.295132	0.294915	0.568356	2.29396	0.184777
		50.5051	0.159182	0.553601	0.754141	0	0.345335	0.70386	0.136942	0	0.228824	0.123105	0.0786165	0.176503	0.0239999	0.336062	0.0336427	0.311341	0.175024	0.142081	0	0.049001	0	0.926237	0.0848651	0.0841927	0	0.162292	0.0912739	0	0	0.0386669	0.563531	0.837984	0.184231	0.147959	0.77669	0.727287	0.153362	0.291542	0.102594	0.970376	0.353363	0.0394556	0.253817	0.319048	0.508874	2.20323	0.167724
		51.5152	0.149032	0.693277	0.655112	0	0.375839	0.834171	0.140198	0	0.261446	0.0855837	0.0844367	0.205657	0	0.375537	0.0245734	0.247028	0.149206	0.141066	0	0.0638451	0	0.960676	0.0429029	0.11791	0	0.140666	0.0953395	0	0	0.0240313	0.615639	0.924829	0.182991	0.111113	0.577153	0.608514	0.183366	0.271863	0.125214	0.91454	0.36272	0.0437681	0.217775	0.351929	0.457119	2.0512	0.149814
		52.5253	0.140591	0.844606	0.560347	0.0220181	0.402569	0.991027	0.147831	0	0.301856	0.0596289	0.0914502	0.248991	0	0.426169	0.0163007	0.180516	0.126835	0.140052	0	0.0903882	0	0.940983	0.00557063	0.178063	0	0.121386	0.115292	0	0	0.0169179	0.662574	1.01802	0.170128	0.0866096	0.43088	0.51573	0.222102	0.24937	0.15645	0.871699	0.356901	0.0597639	0.190762	0.384429	0.409074	1.83513	0.133668
		53.5354	0.133896	0.992076	0.48246	0.0431742	0.427719	1.1416	0.157887	0	0.353406	0.0425221	0.0998805	0.30868	0	0.488589	0.0119227	0.130214	0.111233	0.13676	0	0.118247	0	0.866736	0	0.247401	0	0.0951585	0.150193	0	0	0.0136838	0.704414	1.118	0.163715	0.0728964	0.336944	0.448413	0.268817	0.224385	0.193947	0.827048	0.339114	0.0905364	0.175315	0.417707	0.360738	1.58263	0.122296
		54.5455	0.127597	1.13544	0.460318	0.0644573	0.444469	1.28019	0.16686	0	0.412381	0.0327275	0.107005	0.388746	0	0.559008	0.000616491	0.101336	0.0956302	0.133274	0	0.153725	0	0.765814	0	0.320744	0	0.0804786	0.193667	0	0	0.0144807	0.742268	1.22277	0.157303	0.0692923	0.283924	0.398477	0.321729	0.201823	0.242712	0.778577	0.314345	0.114175	0.172474	0.458888	0.304926	1.31841	0.119855
		55.5556	0.123574	1.27531	0.438931	0.0925142	0.451477	1.39867	0.177018	0	0.486987	0.0288527	0.112709	0.482996	0	0.647858	0	0.0913467	0.0842324	0.137465	0	0.197475	0	0.656352	0	0.415367	0	0.0782598	0.247095	0	0	0.0246599	0.775953	1.32987	0.145308	0.0912516	0.261107	0.365999	0.377138	0.177521	0.306406	0.733901	0.291433	0.148776	0.181229	0.500661	0.249644	1.07211	0.126292
		56.5657	0.12167	1.42248	0.427483	0.130719	0.447426	1.49315	0.185772	0	0.567702	0.0439087	0.119174	0.591344	0	0.74621	0	0.0950757	0.0759022	0.142761	0	0.254927	0	0.551045	0	0.521273	0	0.106298	0.313954	0	0	0.0542724	0.802073	1.4697	0.130513	0.11451	0.260118	0.349888	0.437654	0.15316	0.386402	0.691467	0.276525	0.19144	0.198845	0.55435	0.198059	0.854259	0.141125
		57.5758	0.12124	1.57606	0.417302	0.18176	0.434628	1.56628	0.194728	0	0.654832	0.0551049	0.125524	0.708706	0	0.861852	0	0.109773	0.067572	0.174083	0	0.340767	0	0.455905	0	0.64284	0	0.144632	0.403051	0	0	0.0678557	0.817574	1.61229	0.104503	0.134636	0.278204	0.350418	0.498195	0.13513	0.484408	0.648153	0.272198	0.244157	0.224694	0.612318	0.16516	0.658376	0.160609
		58.5859	0.12207	1.73131	0.421571	0.252212	0.415963	1.61612	0.206954	0	0.752558	0.0653416	0.131592	0.829932	0	0.996915	0	0.129137	0.0635006	0.214665	0	0.460708	0	0.373325	0	0.772449	0	0.156966	0.528739	0	0	0.0831512	0.822148	1.76388	0.0860421	0.160332	0.311203	0.375714	0.551578	0.125127	0.60072	0.603608	0.28198	0.303215	0.256505	0.672322	0.14389	0.502368	0.183057
		59.596	0.122822	1.87678	0.458713	0.357907	0.391744	1.64254	0.225854	0	0.90119	0.0811432	0.138841	0.948781	0	1.15493	0	0.157942	0.0704047	0.249438	0	0.615352	0.0823889	0.302796	0	0.910772	0	0.174719	0.695167	0	0	0.102804	0.816922	1.93432	0.0852546	0.192542	0.360147	0.43624	0.594006	0.126667	0.744838	0.551798	0.306021	0.366421	0.290863	0.742561	0.130962	0.388944	0.212778
		60.6061	0.126745	1.99354	0.496144	0.504629	0.363384	1.64882	0.250021	0	1.06577	0.101283	0.153426	1.04952	0	1.34181	0	0.198538	0.0796675	0.286074	0	0.798896	0.192347	0.249366	0	1.04626	0.0600379	0.195317	0.884582	0	0	0.122724	0.802553	2.10881	0.0893811	0.228716	0.430675	0.537904	0.62188	0.158116	0.917222	0.498746	0.354123	0.47963	0.326759	0.825126	0.122658	0.303719	0.259394
		61.6162	0.132978	2.06619	0.519846	0.671239	0.335569	1.64256	0.279742	0.0647804	1.20438	0.122713	0.180354	1.11891	0	1.52525	0.0245453	0.24252	0.0922122	0.321427	0	1.01541	0.326941	0.208803	0	1.1874	0.113032	0.222233	1.09979	0	0.0506094	0.146981	0.782908	2.26763	0.105592	0.273436	0.530124	0.685693	0.637225	0.175657	1.10843	0.43935	0.44339	0.591342	0.359864	0.918716	0.119396	0.236026	0.309612
		62.6263	0.147347	2.08985	0.543549	0.878474	0.318438	1.63316	0.316196	0.159255	1.352	0.152321	0.231462	1.14547	0	1.71318	0.0586775	0.288471	0.10821	0.364531	0	1.23024	0.471937	0.183481	0	1.3362	0.158943	0.252941	1.35604	0	0.0897849	0.171237	0.765148	2.4079	0.139465	0.326058	0.66467	0.879498	0.647021	0.196911	1.32284	0.383043	0.560695	0.726449	0.384953	1.01894	0.119757	0.184927	0.375522
		63.6364	0.173038	2.06637	0.574657	1.0784	0.315645	1.61848	0.358428	0.264407	1.47125	0.181929	0.316134	1.12487	0.00457371	1.89877	0.0811287	0.328755	0.129187	0.418155	0	1.45398	0.616896	0.170982	0	1.46851	0.208724	0.28621	1.57042	0	0.137703	0.19923	0.754339	2.52019	0.204853	0.383448	0.840233	1.11281	0.660645	0.219796	1.54838	0.335546	0.715013	0.899806	0.404672	1.12961	0.126531	0.14322	0.456716
		64.6465	0.211537	1.99369	0.606146	1.22985	0.327279	1.60107	0.407283	0.410425	1.51974	0.218627	0.429234	1.0857	0.0545524	2.06923	0.101373	0.368859	0.157213	0.481558	0	1.64587	0.741149	0.171914	0	1.58715	0.249223	0.319126	1.71165	0.0342302	0.200615	0.229003	0.753785	2.58489	0.361093	0.539992	1.06404	1.37325	0.684421	0.24822	1.73309	0.294535	0.900766	1.08683	0.424513	1.24701	0.137268	0.114515	0.54549
		65.6566	0.256683	1.88671	0.670039	1.30787	0.353654	1.57554	0.463916	0.581247	1.53101	0.261365	0.54956	1.04654	0.118134	2.22514	0.125136	0.411028	0.197489	0.556432	0	1.78817	0.825986	0.192037	0	1.70324	0.274179	0.351985	1.85026	0.0745	0.281463	0.259612	0.766129	2.60534	0.59696	0.756092	1.33531	1.62428	0.716108	0.27725	1.83228	0.275544	1.08614	1.26385	0.454135	1.35844	0.155349	0.0947518	0.652279
		66.6667	0.310197	1.73677	0.768764	1.30336	0.393592	1.54694	0.522672	0.771792	1.47449	0.304103	0.657474	1.02887	0.208892	2.35598	0.151061	0.455599	0.254551	0.631522	0	1.86159	0.870675	0.219636	0	1.80659	0.288277	0.420085	1.91383	0.126058	0.380572	0.292501	0.798733	2.56363	0.717003	1.03222	1.60884	1.80152	0.750573	0.315386	1.84354	0.291498	1.30044	1.38467	0.48096	1.44426	0.173553	0.0773022	0.788623
		67.6768	0.382922	1.54687	0.871104	1.24482	0.441812	1.51134	0.581513	0.990809	1.37381	0.357623	0.780021	1.05705	0.326219	2.43329	0.184836	0.502112	0.337283	0.712685	0	1.83755	0.887514	0.256762	0	1.88922	0.329652	0.488127	1.89731	0.186686	0.513305	0.325391	0.858569	2.44024	0.837045	1.35957	1.83683	1.87574	0.787719	0.353771	1.78236	0.351951	1.49886	1.41311	0.516269	1.48617	0.190359	0.063983	0.947117
		68.6869	0.478518	1.34888	0.971927	1.17233	0.503242	1.47221	0.642606	1.23849	1.25483	0.412171	0.944111	1.13338	0.468956	2.43682	0.229323	0.552937	0.446778	0.792114	0.144061	1.70792	0.893131	0.306752	0.0413325	1.94907	0.424243	0.551105	1.85874	0.24304	0.675693	0.411187	0.945725	2.24816	0.987239	1.71439	1.98394	1.79098	0.831401	0.396307	1.6779	0.422024	1.69157	1.43896	0.571412	1.4846	0.207103	0.0545557	1.11388
		69.697	0.59372	1.14562	1.05815	1.11719	0.569486	1.42319	0.702709	1.47902	1.13354	0.482182	1.12671	1.24707	0.633711	2.36427	0.296593	0.608118	0.582622	0.873284	0.277206	1.51205	0.904484	0.369358	0.151117	1.98047	0.557783	0.611066	1.78969	0.290592	0.87234	0.525335	1.05625	1.97765	1.13755	2.07077	2.03268	1.56452	0.884799	0.439264	1.55375	0.495735	1.89433	1.45215	0.641737	1.44544	0.225907	0.047822	1.28018
		70.7071	0.721867	0.945068	1.12163	1.08041	0.649043	1.35243	0.762447	1.70093	1.02962	0.684596	1.32945	1.37847	0.813358	2.21872	0.392235	0.67119	0.71878	0.955493	0.440644	1.26677	0.938057	0.446554	0.353685	1.98831	0.726631	0.670046	1.70711	0.322554	1.0885	0.650041	1.1753	1.65757	1.30838	2.40912	1.99997	1.5053	0.953155	0.54035	1.43254	0.583627	2.09828	1.46082	0.709087	1.38283	0.247987	0.0437686	1.43717
		71.7172	0.849818	0.777848	1.15661	1.08515	0.738805	1.2144	0.824651	1.9232	0.954396	0.907969	1.56932	1.53042	1.00098	2.00732	0.526143	0.735709	0.860141	1.02881	0.63687	1.06628	1.00962	0.550917	0.646059	1.98049	0.950229	0.732102	1.61509	0.346532	1.30212	0.78581	1.28933	1.33483	1.48198	2.69427	1.91686	1.52935	1.04681	0.681357	1.31983	0.699819	2.28178	1.46415	0.76462	1.3198	0.274204	0.0428656	1.57088
		72.7273	0.996716	0.657137	1.15816	1.12112	0.837378	1.09272	0.885573	2.12413	0.908703	1.1699	1.84445	1.69885	1.17185	1.76358	0.704804	0.808055	1.01389	1.08522	0.859061	0.924845	1.11879	0.69297	1.02939	1.975	1.19589	0.80377	1.52423	0.365444	1.47938	0.937499	1.38719	1.18256	1.66354	2.89921	1.81027	1.44906	1.16673	0.850261	1.25257	0.864534	2.44862	1.46508	0.805823	1.2653	0.304361	0.0463716	1.69132
		73.7374	1.15343	0.57095	1.12524	1.19972	0.947271	0.998886	0.950239	2.26607	0.894897	1.44959	2.18832	1.86965	1.30949	1.527	0.936811	0.880655	1.22025	1.11345	1.09284	0.862145	1.28044	0.884401	1.64423	1.97392	1.44366	0.889316	1.43527	0.385654	1.60066	1.1072	1.44434	1.04248	1.84631	3.01169	1.69823	1.32658	1.29281	1.04875	1.20171	1.09169	2.58702	1.46508	0.837711	1.21006	0.34177	0.0532249	1.7974
		74.7475	1.32944	0.506456	1.08313	1.31819	1.0677	0.926083	1.01278	2.34607	0.9235	1.74103	2.57918	2.00702	1.39863	1.31182	1.21128	0.961213	1.42931	1.11657	1.32433	0.859481	1.47496	1.1153	2.291	1.97125	1.67377	0.990208	1.35301	0.406983	1.64926	1.29536	1.44564	0.917605	2.01905	3.04164	1.59695	1.3105	1.40914	1.27969	1.15761	1.36956	2.66823	1.46529	0.872014	1.15906	0.381242	0.0651745	1.88627
		75.7576	1.51134	0.467405	1.05144	1.47439	1.19623	0.852455	1.08161	2.3512	0.984019	2.01679	3.19038	2.07768	1.43979	1.1253	1.48578	1.0559	1.66695	1.09002	1.53804	0.913455	1.68957	1.34318	2.87103	1.9599	1.88138	1.10658	1.28179	0.429759	1.65316	1.49517	1.38251	0.802487	2.20049	3.01436	1.48863	1.16844	1.51897	1.51864	1.11841	1.66234	2.67582	1.4637	0.912844	1.11696	0.424138	0.0830299	1.95836
		76.7677	1.71548	0.431492	1.01967	1.66517	1.33984	0.780912	1.14892	2.28808	1.06999	2.24814	3.82299	2.05529	1.42929	0.992788	1.72946	1.15781	2.01752	1.04278	1.71603	1.01344	1.88186	1.52821	3.226	1.9333	2.06302	1.23457	1.21688	0.454224	1.64382	1.69646	1.28555	0.69214	2.43898	2.95963	1.39113	1.14354	1.6218	1.74459	1.08074	1.95586	2.59582	1.45503	0.953905	1.0855	0.468215	0.108691	2.0082
		77.7778	1.93872	0.40187	0.980852	1.86057	1.50563	0.700533	1.20095	2.17136	1.17179	2.41314	4.31555	1.93659	1.38438	0.889275	1.93171	1.26672	2.412	0.995699	1.83794	1.14111	2.03584	1.63691	3.33067	1.89374	2.20988	1.36327	1.16204	0.481632	1.64553	1.88767	1.16844	0.605538	2.56592	2.89042	1.31737	1.06034	1.71567	1.94426	1.04593	2.21599	2.50188	1.42987	0.987753	1.05577	0.514813	0.142102	2.03274
		78.7879	2.19923	0.378223	0.942035	2.03306	1.69521	0.614693	1.23521	2.02978	1.28075	2.50143	4.55774	1.78776	1.31671	0.800262	2.05592	1.37306	2.80097	0.96265	1.9081	1.28135	2.13933	1.66109	3.25718	1.85049	2.3068	1.48158	1.11222	0.51964	1.68137	2.05168	1.05171	0.518935	2.64831	2.78794	1.26206	0.963131	1.78595	2.14009	1.0124	2.45088	2.39316	1.38072	1.01357	1.02721	0.560223	0.194178	2.02955
		79.798	2.47914	0.358335	0.895517	2.14495	1.89564	0.507521	1.246	1.86319	1.39011	2.52056	4.5194	1.6501	1.24949	0.736049	2.12067	1.47116	3.11186	0.968181	1.94454	1.4244	2.19131	1.61574	3.08412	1.8094	2.3338	1.58016	1.05594	0.574625	1.75791	2.18194	0.945714	0.444184	2.68973	2.64203	1.24283	0.856784	1.81119	2.3218	0.982148	2.60537	2.25676	1.31378	1.04464	0.997516	0.606865	0.265141	2.00274
		80.8081	2.76505	0.342852	0.843747	2.17773	2.07873	0.414493	1.24431	1.68194	1.49217	2.47624	4.27852	1.56299	1.19172	0.690679	2.1542	1.55949	3.29696	1.01448	1.97728	1.56257	2.18862	1.52967	2.88385	1.7289	2.28422	1.6621	0.999881	0.65384	1.85569	2.27798	0.862475	0.377369	2.66729	2.43319	1.25279	0.920604	1.79528	2.48548	0.952744	2.66853	2.118	1.23316	1.08217	0.9625	0.657515	0.352761	1.95067
		81.8182	3.00911	0.324315	0.789802	2.12305	2.20345	0.334596	1.24477	1.47565	1.5729	2.37553	3.91178	1.53132	1.1458	0.668086	2.1512	1.63476	3.31311	1.105	2.02754	1.69217	2.14153	1.43017	2.69634	1.63262	2.17217	1.71965	0.939799	0.76078	1.96436	2.33221	0.811005	0.315341	2.59399	2.18026	1.28113	0.886628	1.76388	2.60806	0.925905	2.61915	1.97551	1.15317	1.12556	0.923851	0.71392	0.451087	1.87522
		82.8283	3.12782	0.323451	0.727825	1.99919	2.24	0.268914	1.27071	1.22915	1.61361	2.21856	3.46596	1.55189	1.11299	0.67276	2.12209	1.69341	3.16646	1.23959	2.10087	1.79924	2.06463	1.33566	2.54762	1.51671	2.02917	1.74307	0.874293	0.899571	2.06287	2.33607	0.803147	0.269206	2.48198	1.90056	1.31517	0.956112	1.74402	2.66735	0.884085	2.43191	1.83237	1.07474	1.17534	0.873542	0.780966	0.563542	1.77587
		83.8384	3.10605	0.332662	0.666322	1.81416	2.19023	0.216884	1.33252	0.994101	1.6	2.0156	2.99714	1.6164	1.09593	0.691933	2.06176	1.74139	2.90709	1.41242	2.18925	1.88538	1.98059	1.25309	2.43785	1.3869	1.88296	1.73033	0.808326	1.08599	2.13428	2.26941	0.825717	0.220278	2.30973	1.6281	1.33651	1.13126	1.74193	2.64224	0.805243	2.12683	1.68602	1.00862	1.23328	0.816773	0.855735	0.686109	1.65249
		84.8485	3.01029	0.347344	0.620024	1.59371	2.08584	0.18248	1.44058	0.827296	1.53691	1.76425	2.54548	1.70674	1.09953	0.72579	1.98028	1.7661	2.61095	1.66145	2.26679	1.93329	1.88182	1.1833	2.3403	1.24045	1.75053	1.6829	0.741606	1.32472	2.15837	2.10359	0.868727	0.14338	2.02489	1.38118	1.33045	1.16826	1.74461	2.52766	0.759438	1.786	1.53967	0.944984	1.29521	0.758584	0.943233	0.821608	1.52058
		85.8586	2.86427	0.360567	0.573726	1.36316	1.96464	0.162034	1.59457	0.636248	1.4269	1.50646	2.09927	1.79688	1.12596	0.761094	1.87993	1.76446	2.3433	1.96938	2.31919	1.93226	1.77387	1.12854	2.21493	1.07905	1.63538	1.59919	0.683501	1.60906	2.13123	1.89217	0.92743	0.110535	1.73669	1.16583	1.29351	1.13669	1.69732	2.35691	0.747618	1.58787	1.39572	0.902842	1.35748	0.704868	1.0369	0.963564	1.39591
		86.8687	2.66167	0.374278	0.398073	1.17064	1.85875	0.154467	1.77953	0.487858	1.28854	1.279	1.68211	1.85557	1.16942	0.790136	1.74774	1.73961	2.13795	2.31771	2.34354	1.87373	1.66083	1.08979	2.04	0.907334	1.53997	1.46917	0.64094	1.93638	2.05664	1.63727	1.00109	0.0986202	1.50391	0.957405	1.22696	1.07082	1.57859	2.16009	0.755091	1.42077	1.25183	0.860701	1.40382	0.655515	1.14256	1.11539	1.27881
		87.8788	2.41099	0.389761	0.310513	1.01165	1.76277	0.163969	1.99659	0.393995	1.14639	1.08513	1.33305	1.83229	1.2064	0.791513	1.59918	1.69575	1.94678	2.64729	2.34389	1.7614	1.54185	1.06369	1.8008	0.765562	1.46264	1.32152	0.614251	2.29774	1.96231	1.49741	1.08688	0.0946544	1.2939	0.779816	1.14651	1.07527	1.39276	1.95896	0.765505	1.2724	0.888876	0.819152	1.42335	0.615273	1.25178	1.27532	1.17499
		88.8889	2.11216	0.405908	0.27616	0.871554	1.66925	0.197784	2.22401	0.359617	1.00126	0.929114	1.06526	1.71648	1.20997	0.777632	1.45596	1.62688	1.76679	2.91333	2.3049	1.62285	1.43006	1.04245	1.5262	0.641	1.39468	1.15334	0.611636	2.66373	1.84877	1.359	1.17685	0.0923396	1.1207	0.611666	1.08015	1.00713	1.19534	1.76639	0.754242	1.13384	0.648923	0.778502	1.40996	0.594751	1.35057	1.42649	1.08562
		89.899	1.79251	0.422606	0.267442	0.749502	1.57026	0.273198	2.47278	0.349663	0.86472	0.806701	0.837797	1.54161	1.17139	0.766384	1.29842	1.55158	1.61944	3.06689	2.25801	1.47751	1.32861	1.01728	1.2345	0.548601	1.33311	1.00285	0.638836	3.02135	1.74082	1.22184	1.25138	0.0910451	0.972224	0.47396	1.04588	1.04609	1.03196	1.58828	0.719644	1.00595	0.519392	0.738078	1.36508	0.598863	1.43117	1.55778	1.00452
		90.9091	1.50271	0.436353	0.277352	0.636975	1.46867	0.377183	2.7189	0.335895	0.74258	0.70338	0.675102	1.34583	1.08426	0.723318	1.13799	1.46711	1.46018	3.12159	2.19696	1.34918	1.24284	0.960333	1.07217	0.473931	1.28279	0.872028	0.684311	3.34636	1.63472	1.11249	1.31199	0.0884781	0.843465	0.37883	1.04539	1.11813	0.945916	1.41673	0.698881	0.895751	0.426613	0.703957	1.30637	0.610839	1.48244	1.66973	0.928906
		91.9192	1.28202	0.446291	0.309638	0.529883	1.36043	0.46455	2.98246	0.316929	0.63507	0.615158	0.535542	1.15152	0.925304	0.664361	1.06643	1.37802	1.29983	3.10004	2.14246	1.23888	1.16985	0.799905	0.936551	0.408047	1.23626	0.759203	0.757765	3.57437	1.52685	1.00806	1.34345	0.0832069	0.744525	0.326924	1.05991	1.20619	0.940513	1.26718	0.715895	0.790599	0.356766	0.66982	1.24934	0.601295	1.50069	1.75483	0.858725
		92.9293	1.11181	0.455921	0.368832	0.444554	1.25405	0.562944	3.24148	0.303687	0.54601	0.549036	0.430384	0.988755	0.766713	0.60485	0.985233	1.28605	1.13335	3.02719	2.06931	1.16924	1.10844	0.717324	0.821827	0.363506	1.19757	0.666196	0.852361	3.6631	1.42811	0.91151	1.3429	0.0768127	0.66305	0.323952	1.07786	1.31588	1.00509	1.14354	0.760604	0.684591	0.311	0.634482	1.20366	0.558715	1.48752	1.80141	0.79914
		93.9394	0.968091	0.465865	0.47639	0.394112	1.14926	0.675832	3.45415	0.295775	0.47444	0.502023	0.343815	0.871991	0.655926	0.55076	0.77293	1.19802	0.989139	2.92288	1.99079	1.11321	1.07071	0.621055	0.703791	0.327955	1.16459	0.576135	0.963741	3.58005	1.31547	0.835538	1.32055	0.0713204	0.59135	0.356568	1.08919	1.43363	1.09453	1.04329	0.827947	0.492756	0.282805	0.598237	1.19264	0.498808	1.43874	1.79426	0.744144
		94.9495	0.848275	0.486135	0.622372	0.361901	1.04157	0.791964	3.54093	0.291906	0.422842	0.453199	0.278571	0.775162	0.588969	0.500964	0.446612	1.1091	0.892913	2.80729	1.87485	1.06226	1.05124	0.51526	0.586136	0.29667	1.13744	0.513657	1.07527	3.37931	1.18822	0.755203	1.2942	0.0652296	0.542639	0.420532	1.09308	1.56809	1.18391	0.947625	0.917051	0.409166	0.269373	0.545428	1.21357	0.448745	1.37199	1.72327	0.693323
		95.9596	0.746945	0.508582	0.822282	0.351044	0.92439	0.937793	3.48549	0.290329	0.386699	0.409784	0.221709	0.695238	0.590252	0.456184	0.29549	1.03467	0.837675	2.67325	1.69591	1.01484	1.04702	0.476367	0.485714	0.272886	1.11166	0.457799	1.20478	3.11612	1.05785	0.680754	1.28036	0.0620255	0.519418	0.502552	1.09922	1.75306	1.25369	0.854083	1.02115	0.415496	0.268334	0.510324	1.26735	0.412233	1.30064	1.60936	0.637191
		96.9697	0.649022	0.566913	1.09678	0.364906	0.81385	1.14825	3.28462	0.290449	0.367109	0.372114	0.176907	0.630732	0.645955	0.419675	0.185682	0.977144	0.816726	2.53044	1.47131	0.964606	1.05874	0.443058	0.402292	0.251894	1.08393	0.422572	1.33398	2.80779	0.924907	0.688372	1.29817	0.0644427	0.51439	0.595998	1.10964	1.95528	1.31074	0.77172	1.1131	0.461804	0.285261	0.476399	1.32585	0.382953	1.22755	1.47295	0.583403
		97.9798	0.552732	0.739585	1.37056	0.400008	0.744308	1.4443	2.99258	0.28533	0.358188	0.342192	0.151392	0.579727	0.657917	0.40812	0.124774	0.930937	0.816619	2.37688	1.22159	0.913559	1.09345	0.412768	0.307971	0.231698	1.05392	0.408403	1.46118	2.50281	0.787171	0.72877	1.34588	0.0761578	0.521967	0.683249	1.12608	2.14754	1.37681	0.69775	1.19283	0.53159	0.332877	0.477056	1.32444	0.357298	1.17399	1.33446	0.528599
		98.9899	0.465948	0.957954	1.65706	0.4503	0.689725	1.75018	2.655	0.275325	0.35487	0.322227	0.138032	0.540275	0.648316	0.410861	0.085633	0.89575	0.822437	2.20394	1.00265	0.850359	1.14881	0.387016	0.215837	0.214389	1.03226	0.426531	1.58555	2.20414	0.658478	0.778097	1.42534	0.0943243	0.564545	0.755048	1.14728	2.31758	1.4783	0.642497	1.25806	0.622887	0.439101	0.464457	1.11557	0.349392	1.17148	1.20789	0.479737
		100	0.393723	1.09099	1.95275	0.522144	0.666199	2.09775	2.34636	0.260461	0.355981	0.307526	0.133613	0.495368	0.636825	0.428331	0.0641598	0.863776	0.820071	2.01923	0.81256	0.727793	1.22472	0.37207	0.196722	0.20216	1.02274	0.473022	1.70163	1.93577	0.549529	0.823118	1.53185	0.122717	0.618364	0.792467	1.1837	2.43948	1.59422	0.600719	1.3084	0.743586	0.555338	0.4805	0.766705	0.363463	1.16437	1.08976	0.429701
[truncated: 182 more columns]

## Sheet: Figure 3I
Figure 3 I		Genome axis
DNA Density along the delta matP genome fo various cells		Axis	Cell00005	Cell00007	Cell00013	Cell00021	Cell00025	Cell00028	Cell00034	Cell00037	Cell00040	Cell00041	Cell00044	Cell00045	Cell00055	Cell00056	Cell00005	Cell00006	Cell00014	Cell00019	Cell00021	Cell00011	Cell00014	Cell00015	Cell00017	Cell00021	Cell00025	Cell00028	Cell00037	Cell00039	Cell00041	Cell00043	Cell00063	Cell00067	Cell00068	Cell00070	Cell00072	Cell00073	Cell00074	Cell00080	Cell00083	Cell00089	Cell00092	Cell00095	Cell00102	Cell00111	Cell00114	Cell00120	Cell00122
		0	0	0.238993	1.66081	0.84615	0.172083	1.26854	1.91946	1.36599	1.04321	1.11187	0.519288	1.91951	2.16278	0.0902373	0.0485731	0.537049	0.289811	0.00194432	0.153673	1.25364	1.61155	2.55516	1.34659	1.49907	1.70616	0.362233	0.55957	2.05679	0.856342	0.350597	1.83756	2.20861	1.9496	0.692553	0.745041	0.490943	0.973128	0.529959	2.04393	2.187	2.56059	0.289188	2.52384	1.94625	0.781525	1.44116	2.20401
		1.0101	0.0133234	0.174938	1.73784	0.806589	0.272538	1.28559	2.04184	1.32781	0.91891	1.09135	0.437305	1.81384	2.197	0.12683	0.0257824	0.442553	0.220477	0.0197857	0.128523	1.26659	1.48655	2.28109	1.13662	1.17295	1.5901	0.373786	0.563216	2.11242	1.12271	0.412824	1.97679	2.34027	1.74567	0.578747	0.686132	0.516135	0.863922	0.42033	2.20861	2.22932	2.53288	0.20433	2.195	1.98332	0.773385	1.55017	2.25773
		2.0202	0.0266468	0.110973	1.80918	0.766713	0.419672	1.30032	2.12822	1.30152	0.832498	1.06168	0.367146	1.68497	2.11746	0.18513	0.00777625	0.360259	0.158948	0.0490824	0.089642	1.30183	1.34465	1.98027	0.951395	0.855264	1.44106	0.394121	0.56975	2.17032	1.45658	0.494662	2.14587	2.39666	1.51293	0.480279	0.581043	0.549603	0.753071	0.307419	2.28088	2.18463	2.35069	0.131694	1.9245	2.0027	0.76254	1.677	2.24221
		3.0303	0.0376935	0.0574171	1.88631	0.724431	0.634334	1.31931	2.18862	1.25413	0.788787	1.02692	0.302919	1.56728	1.82339	0.250874	0.00233297	0.305025	0.118714	0.0861839	0.0571258	1.34962	1.20533	1.70462	0.777344	0.609654	1.26478	0.422346	0.594025	2.22036	1.79233	0.61987	2.32064	2.39549	1.31388	0.382598	0.445998	0.585025	0.660444	0.21807	2.26238	2.07686	2.17091	0.0799461	1.7181	2.0505	0.725734	1.78827	2.203
		4.0404	0.0444547	0.0309139	1.95119	0.686602	0.88762	1.3668	2.22181	1.1978	0.754341	0.9815	0.233427	1.48134	1.48123	0.33571	0	0.267013	0.0883756	0.132149	0.0390424	1.37852	1.07418	1.43402	0.616348	0.493746	1.14448	0.457699	0.616949	2.27463	2.143	0.773512	2.52219	2.32721	1.14414	0.294127	0.324394	0.633187	0.573999	0.14838	2.15242	1.88088	1.93537	0.0418329	1.52822	2.10176	0.651895	1.91313	2.15848
		5.05051	0.0512159	0.0124156	1.99832	0.642893	1.21119	1.42327	2.14964	1.15626	0.749001	0.929936	0.173616	1.42327	1.12536	0.425467	0.0145508	0.259976	0.0815392	0.189606	0.0154815	1.42136	0.941634	1.1837	0.481769	0.381691	1.10597	0.495088	0.641992	2.31974	2.4702	0.981927	2.70693	2.25436	0.999198	0.220937	0.262498	0.685587	0.494366	0.0824205	1.85622	1.64628	1.66786	0.0189545	1.38401	2.171	0.555955	2.02155	2.11638
		6.06061	0.0594335	0	2.04709	0.594622	1.53628	1.46327	2.08623	1.11616	0.788107	0.885195	0.122198	1.39985	0.820603	0.511212	0.03382	0.257777	0.0853597	0.242248	0	1.43141	0.7902	0.975939	0.368828	0.280399	1.16332	0.525918	0.67658	2.31946	2.68817	1.19714	2.86719	2.12438	0.872621	0.150629	0.2328	0.739689	0.458175	0.0322686	1.4894	1.41254	1.4519	0.00760085	1.25829	2.25106	0.43381	2.10708	2.10792
		7.07071	0.0681926	0.00712649	2.05396	0.555485	1.91406	1.53416	1.9439	1.07382	0.857465	0.842225	0.0800876	1.40177	0.583914	0.616689	0.069778	0.253923	0.113402	0.294398	0.00916503	1.40286	0.656491	0.791698	0.269942	0.195872	1.28318	0.551572	0.721923	2.27688	2.89042	1.39717	3.00725	1.98283	0.762193	0.0959314	0.203991	0.791065	0.448689	0.00432047	1.07957	1.15015	1.19277	0.00218747	1.15251	2.31001	0.305517	2.18345	2.1784
		8.08081	0.0995532	0.0238581	2.02608	0.525427	2.31723	1.51759	1.74837	1.05457	0.929143	0.793048	0.0537577	1.42125	0.400649	0.7528	0.115448	0.253561	0.147382	0.344549	0.0334994	1.3366	0.532164	0.613949	0.181608	0.137134	1.44634	0.569325	0.773302	2.19725	2.91258	1.55338	3.07705	1.85796	0.672856	0.0538463	0.176519	0.88274	0.439203	0	0.79533	0.928228	0.984587	0	1.04849	2.35627	0.200221	2.23052	2.29032
		9.09091	0.16069	0.0426367	1.96427	0.494675	2.71078	1.51248	1.53198	1.05946	0.992777	0.743159	0.0279821	1.4416	0.277474	0.91266	0.16602	0.250066	0.197504	0.398649	0.0927654	1.24842	0.418853	0.478045	0.110152	0.117219	1.5775	0.585893	0.835046	2.0985	2.89475	1.66423	3.12083	1.72358	0.592459	0.0286015	0.207882	1.00213	0.433557	0.0149006	0.606905	0.745729	0.841814	0.00330808	0.960618	2.35288	0.123812	2.25748	2.43506
		10.101	0.225742	0.066986	1.88097	0.466834	3.07665	1.47551	1.30031	1.0797	1.05885	0.700388	0.0141921	1.43696	0.199555	1.10612	0.205317	0.237738	0.267872	0.466014	0.16666	1.13124	0.315776	0.378291	0.0547612	0.128877	1.65216	0.594417	0.907767	1.94425	2.82427	1.63209	3.08416	1.56832	0.506674	0.0186004	0.328899	1.15636	0.428135	0.0428996	0.460363	0.604322	0.726326	0.0157752	0.851603	2.3164	0.0802736	2.25313	2.67254
		11.1111	0.258917	0.108226	1.78118	0.437617	3.42541	1.38449	1.03643	1.1244	1.09467	0.669651	0.0038003	1.41987	0.163477	1.37012	0.249027	0.23153	0.342754	0.51189	0.285349	1.00315	0.236431	0.26717	0.0117157	0.144159	1.57911	0.599612	0.994488	1.73293	2.60514	1.54329	3.01403	1.41549	0.430178	0.0121018	0.459758	1.33999	0.43771	0.0873312	0.328416	0.473685	0.662556	0.0295958	0.729623	2.25703	0.0716116	2.22399	2.98028
		12.1212	0.298451	0.156103	1.67714	0.401141	3.6638	1.28004	0.779772	1.18921	1.07512	0.646041	0	1.37104	0.166199	1.69235	0.299296	0.238079	0.444811	0.592224	0.435502	0.870404	0.174257	0.188749	0	0.185463	1.40634	0.600638	1.1002	1.48955	2.36795	1.36609	2.88754	1.27468	0.356963	0.016266	0.647684	1.49168	0.469481	0.148738	0.245573	0.35873	0.655192	0.0465313	0.634874	2.17709	0.0950894	2.15651	3.29859
		13.1313	0.321947	0.204147	1.56697	0.368754	3.72061	1.14833	0.552275	1.24067	1.03788	0.62476	0.00363381	1.2925	0.193496	2.02959	0.362157	0.239083	0.564908	0.672938	0.614437	0.759192	0.112535	0.104974	0.000930988	0.288834	1.18001	0.593817	1.21848	1.27224	2.12509	1.20096	2.69633	1.1419	0.266646	0.0305503	0.835611	1.60934	0.501252	0.238676	0.183389	0.280954	0.683202	0.065247	0.536829	2.07487	0.149044	2.03939	3.62543
		14.1414	0.318877	0.262573	1.44839	0.345816	3.75924	1.03089	0.391277	1.29379	0.994606	0.60689	0.0163492	1.21775	0.248173	2.35772	0.443444	0.241192	0.70067	0.776063	0.816042	0.659294	0.0643206	0.0343203	0.0130648	0.399019	0.946184	0.581424	1.34079	1.02048	1.84193	0.989011	2.50913	1.01299	0.197297	0.055405	0.970483	1.72379	0.585243	0.359507	0.167056	0.205951	0.734866	0.0795603	0.443247	1.91086	0.220264	1.90243	3.77141
		15.1515	0.309348	0.326971	1.33064	0.322973	3.66535	0.899182	0.277024	1.34746	0.940364	0.591012	0.0352033	1.13574	0.322113	2.56482	0.544055	0.22923	0.844804	0.84955	1.01126	0.57687	0.0267828	0.00738402	0.0361136	0.504355	0.740657	0.55899	1.48216	0.828282	1.54605	0.80648	2.30544	0.880223	0.140218	0.0939586	1.09712	1.83901	0.680361	0.512256	0.152006	0.148132	0.776981	0.089462	0.335924	1.7843	0.314013	1.75108	3.72795
		16.1616	0.303716	0.390606	1.20226	0.302921	3.46853	0.76895	0.199806	1.37813	0.884313	0.572683	0.0642756	1.07588	0.38943	2.75491	0.653923	0.209748	0.968203	0.940841	1.15884	0.488358	0.00597045	0	0.0668331	0.569705	0.58006	0.535328	1.62116	0.66961	1.30733	0.635767	2.06097	0.768356	0.090505	0.147433	1.23666	1.95477	0.77927	0.688576	0.115646	0.104836	0.769714	0.094094	0.243298	1.59555	0.388253	1.56374	3.39331
		17.1717	0.273563	0.444523	1.07532	0.283434	3.24768	0.666537	0.142547	1.40718	0.835437	0.529414	0.0889986	1.01445	0.436085	2.84476	0.772318	0.184092	1.08557	0.998875	1.29741	0.415397	0	0.0126181	0.107966	0.597968	0.475972	0.500892	1.74747	0.526253	1.07232	0.485226	1.86012	0.639461	0.0558531	0.20572	1.34206	2.08146	0.893039	0.859983	0.059299	0.0595821	0.728782	0.0932616	0.16854	1.40664	0.445448	1.36329	2.82838
		18.1818	0.231919	0.49558	0.94598	0.253558	2.90797	0.573467	0.0956174	1.43799	0.778233	0.46871	0.11195	0.955174	0.475481	2.82435	0.884494	0.154679	1.18179	1.03431	1.41196	0.368504	0.00519061	0.0488941	0.15802	0.561262	0.394201	0.451615	1.88896	0.414603	0.846942	0.363004	1.63072	0.525592	0.0277778	0.292574	1.29748	2.21622	1.00681	1.04004	0.0250262	0.0162914	0.658839	0.0927163	0.0957671	1.22459	0.476276	1.1839	2.23547
		19.1919	0.220588	0.545991	0.826624	0.229239	2.62263	0.493977	0.0868064	1.4515	0.717325	0.395198	0.138471	0.91432	0.485701	2.70697	0.988551	0.124729	1.21778	1.06093	1.5071	0.338024	0.0216549	0.0915501	0.225524	0.439098	0.359299	0.398224	2.01144	0.3262	0.66446	0.258488	1.39572	0.408295	0.00618783	0.387009	1.18724	2.34715	1.20574	1.26057	0.00204518	0	0.556989	0.0950786	0.0432927	1.02659	0.458273	1.00714	1.7498
		20.202	0.220616	0.598481	0.703796	0.206053	2.36365	0.409115	0.0779954	1.44656	0.639289	0.306874	0.16746	0.8833	0.446207	2.53345	1.09664	0.0834065	1.21065	1.04809	1.56419	0.305403	0.0774455	0.142046	0.295782	0.330669	0.354519	0.341451	2.05377	0.265497	0.512486	0.18228	1.22469	0.304515	0	0.500185	1.12117	2.466	1.3813	1.39112	0	0.00204057	0.429396	0.101953	0.0133084	0.811448	0.420224	0.857509	1.38039
		21.2121	0.23798	0.660331	0.59638	0.175302	2.02702	0.347312	0.060507	1.43163	0.549973	0.212916	0.196729	0.864732	0.409646	2.24454	1.22851	0.0517639	1.16546	1.01455	1.64548	0.29398	0.1469	0.18939	0.365405	0.224139	0.379732	0.282201	2.05351	0.21763	0.388614	0.125611	1.093	0.213921	0.00108036	0.579865	1.07687	2.50636	1.50116	1.51366	0.0142736	0.0105312	0.311481	0.11475	0	0.627081	0.377979	0.72394	1.12092
		22.2222	0.291988	0.734997	0.49868	0.140703	1.75569	0.273679	0.0694988	1.3864	0.456857	0.168319	0.225777	0.854972	0.361117	1.92869	1.3518	0.0272446	1.11738	1.01512	1.73665	0.285156	0.248371	0.233355	0.44596	0.139741	0.412047	0.228684	2.03088	0.184424	0.296315	0.0778684	0.965312	0.131169	0.00953065	0.646535	1.07805	2.5248	1.57609	1.54703	0.0406845	0.0424002	0.238136	0.136204	0.0048628	0.463123	0.312297	0.586985	0.927455
		23.2323	0.358854	0.817465	0.402147	0.111299	1.50234	0.214293	0.0784907	1.31375	0.360067	0.121571	0.252398	0.842638	0.310974	1.53966	1.46801	0.0100928	1.02233	1.04278	1.79086	0.255507	0.362247	0.294491	0.528564	0.126396	0.43837	0.173948	1.95648	0.16071	0.211148	0.0417813	0.861362	0.0650241	0.0315924	0.640005	1.10061	2.47691	1.59777	1.52939	0.0916663	0.0848169	0.160478	0.155662	0.0193404	0.324418	0.250389	0.453081	0.780603
		24.2424	0.464008	0.904093	0.327943	0.0836079	1.2616	0.158789	0.0331422	1.20294	0.269873	0.0723634	0.279233	0.826081	0.265668	1.1624	1.58306	0	0.931977	1.09933	1.8968	0.22968	0.491978	0.359684	0.588109	0.11305	0.449111	0.126004	1.82145	0.148545	0.143352	0.0172809	0.740477	0.0320937	0.0552802	0.622482	1.17813	2.35474	1.45126	1.47229	0.188158	0.143746	0.0831326	0.181348	0.0333502	0.202763	0.194712	0.327668	0.695373
		25.2525	0.59899	0.985656	0.252379	0.0504542	1.06741	0.110544	0.0262017	1.06224	0.195352	0.0333774	0.310487	0.796778	0.216413	0.846506	1.65933	0.00893672	0.858258	1.18717	1.95405	0.208936	0.636504	0.417272	0.622276	0.0908404	0.451248	0.0936797	1.66978	0.135298	0.0888401	0.0032778	0.635672	0.00963487	0.0932976	0.546137	1.27674	2.21447	1.31223	1.37186	0.231007	0.219725	0.0411846	0.199606	0.0454651	0.111853	0.134646	0.23347	0.638719
		26.2626	0.742842	1.07783	0.194091	0.0301357	0.897639	0.063954	0.0192612	0.917842	0.138164	0.00115757	0.344131	0.743395	0.16262	0.57677	1.6874	0.0366632	0.748934	1.25808	1.99296	0.177612	0.775263	0.461785	0.648498	0.100412	0.43901	0.0674449	1.44927	0.12341	0.0418845	0	0.531161	0	0.130944	0.443293	1.41311	2.07336	1.14775	1.25843	0.245388	0.297348	0.0145849	0.224949	0.0566844	0.0539972	0.0803763	0.151253	0.607196
		27.2727	0.907759	1.15014	0.136348	0.0126976	0.739833	0.0300083	0.0146982	0.74695	0.0961706	0	0.37223	0.679121	0.114342	0.372299	1.70674	0.0590631	0.6517	1.3046	1.98071	0.136959	0.897625	0.509142	0.631579	0.108381	0.410767	0.0466812	1.28669	0.108974	0.0234136	0.018363	0.436526	0.00531924	0.160504	0.347556	1.60339	1.94682	0.962559	1.12722	0.260074	0.374994	0	0.245131	0.0765234	0.0207636	0.0368311	0.0924649	0.592618
		28.2828	1.09881	1.20364	0.0959295	0	0.570669	0.0180767	0.0162246	0.579967	0.0721412	0.00137831	0.398386	0.584398	0.0820677	0.216231	1.71155	0.0890821	0.565314	1.2999	1.8841	0.0972266	0.974756	0.545548	0.614124	0.0842446	0.374318	0.0274023	1.06717	0.09446	0.0213328	0.0592907	0.342702	0.027862	0.189561	0.252872	1.77037	1.81978	0.78975	1.01558	0.279133	0.455626	0.0224603	0.257308	0.104069	0.00352305	0.0061636	0.0436941	0.585115
		29.2929	1.25861	1.2496	0.0582765	0.00634744	0.430642	0.00995168	0.017751	0.434955	0.0538464	0.00302241	0.414127	0.49471	0.0513836	0.0939074	1.71275	0.131684	0.471426	1.22379	1.78625	0.0582457	1.01286	0.569093	0.576374	0.0601077	0.323858	0.0202764	0.849645	0.0782709	0.0186472	0.124334	0.267182	0.0545979	0.22722	0.165587	1.97518	1.69091	0.644666	0.915616	0.298192	0.536722	0.109386	0.267822	0.156795	0	0	0.0189821	0.591885
		30.303	1.36134	1.26897	0.0311662	0.0148972	0.32264	0.00341194	0.0203566	0.359589	0.0385894	0.00888141	0.415114	0.376985	0.0236781	0.02329	1.7105	0.172941	0.377342	1.13763	1.65666	0.0244727	1.00467	0.596341	0.523707	0.0376918	0.274352	0.0149836	0.708877	0.0608284	0.0407428	0.222096	0.208191	0.0874027	0.271217	0.0951839	2.14871	1.66323	0.527034	0.829516	0.358273	0.59783	0.205023	0.27635	0.233016	0.00741424	0.00833333	0.00499474	0.606201
		31.3131	1.46998	1.28301	0.00851155	0.0539355	0.21792	0	0.0154485	0.28505	0.0294747	0.0283032	0.405732	0.270372	0.00918235	0	1.70373	0.216612	0.295366	1.02661	1.51832	0.00429384	0.984458	0.584602	0.468289	0.0200323	0.227311	0.0120704	0.576504	0.0458525	0.0782928	0.336108	0.152369	0.127711	0.325179	0.0413385	2.26566	1.67174	0.446866	0.77139	0.448752	0.665976	0.261228	0.277608	0.319084	0.0104371	0.0481811	0.00249737	0.632014
		32.3232	1.57874	1.29684	0.000960554	0.101899	0.122007	0.0014305	0.010519	0.223692	0.0221097	0.0602221	0.358116	0.192208	0.00169852	0.00912529	1.69036	0.273811	0.232958	0.923335	1.37915	0	0.962274	0.588292	0.401689	0.00237274	0.177564	0.00947455	0.43111	0.0301144	0.172277	0.501282	0.109713	0.172064	0.391627	0.0127843	2.33172	1.71615	0.377031	0.728938	0.544377	0.743882	0.345125	0.272209	0.416041	0.0219358	0.100456	0	0.68176
		33.3333	1.70718	1.27498	0	0.155864	0.057658	0.00875174	0.00425101	0.162334	0.0165718	0.114115	0.320405	0.141148	0	0.0366514	1.67638	0.348318	0.167214	0.864965	1.21758	0.0124608	0.943	0.539023	0.348513	0.160458	0.129486	0.00378169	0.350505	0.0179426	0.27584	0.684642	0.0798727	0.215994	0.467822	0	2.3915	1.76417	0.305279	0.699193	0.650387	0.809192	0.453075	0.266025	0.534967	0.035	0.190993	0.00121104	0.74249
		34.3434	1.91127	1.25305	0.01135	0.231684	0.0200527	0.0410963	0.00232625	0.11339	0.0106849	0.184425	0.289994	0.106624	0.00846762	0.0881312	1.64636	0.429961	0.101723	0.82848	1.06867	0.0406568	0.935228	0.512701	0.301646	0.065996	0.0809472	0	0.279842	0.0105094	0.397971	0.852528	0.0655313	0.268415	0.584611	0.00987041	2.34252	1.82332	0.236308	0.681629	0.755278	0.875792	0.546954	0.259589	0.687287	0.0507338	0.318626	0.00394615	0.768646
		35.3535	2.13858	1.23671	0.0290467	0.309433	0.00601729	0.0734408	0.0014796	0.0669844	0.00377719	0.287506	0.255707	0.0770522	0.0304007	0.159228	1.60699	0.520156	0.0495149	0.83788	0.901335	0.0975274	0.940684	0.497054	0.260655	0.0214219	0.0469535	0.00227852	0.208078	0.00403787	0.579947	1.04352	0.0640896	0.326938	0.725413	0.0364934	2.23176	1.86678	0.174273	0.677824	0.855425	0.946721	0.621794	0.25722	0.937818	0.0741679	0.468873	0.0105284	0.781442
		36.3636	2.38472	1.22188	0.0556546	0.416248	0	0.122826	0.000399939	0.047291	0.000147837	0.397337	0.231989	0.0552863	0.050713	0.234794	1.57213	0.611352	0.0195315	0.868069	0.734377	0.179832	0.961301	0.438496	0.223261	0.0390762	0.0241435	0.00772835	0.151509	0.000596916	0.835031	1.18391	0.0889786	0.371284	0.897648	0.0739344	2.04109	1.87541	0.122662	0.697986	0.968479	1.02106	0.618486	0.261313	1.18735	0.104986	0.650653	0.0403394	0.735296
		37.3737	2.68473	1.20873	0.0850559	0.520696	0.00928027	0.180689	0	0.0429589	0	0.526671	0.224818	0.0447509	0.0822433	0.304611	1.53732	0.706693	0.0080661	0.902682	0.60127	0.306926	0.999591	0.366866	0.198846	0.0527094	0.0063683	0.0254047	0.114142	0	1.20708	1.33357	0.122079	0.426782	1.08795	0.127364	1.7322	1.79024	0.0752842	0.72824	1.15816	1.09873	0.60027	0.273011	1.43154	0.145985	0.852003	0.0701503	0.667608
		38.3838	3.00372	1.19525	0.128433	0.639047	0.0400788	0.271129	0.00904602	0.0388803	0.00986621	0.662145	0.221893	0.0368124	0.132608	0.357251	1.49968	0.792626	0	0.95196	0.496631	0.477613	1.05687	0.323176	0.184586	0.034929	0	0.0460916	0.0771778	0.00210186	1.64107	1.46977	0.167875	0.491594	1.26224	0.195525	1.27305	1.63492	0.0351555	0.774577	1.35875	1.18156	0.578087	0.28817	1.70117	0.181498	1.06414	0.106181	0.559893
		39.3939	3.32705	1.18512	0.183194	0.782915	0.10234	0.463941	0.0278422	0.034938	0.028494	0.818013	0.220661	0.0273631	0.17826	0.391688	1.47757	0.872072	0.00251187	1.01748	0.426722	0.694403	1.10367	0.291477	0.177608	0.0171485	0.00150858	0.0795727	0.0421196	0.0063284	2.07757	1.56371	0.225075	0.548744	1.42121	0.278027	0.765887	1.41125	0.00389572	0.818594	1.59142	1.242	0.484561	0.313147	1.93598	0.220965	1.27714	0.147432	0.439975
		40.404	3.58571	1.18124	0.245618	0.951675	0.181552	0.73877	0.0401666	0.0224579	0.0499466	0.971695	0.235464	0.0103621	0.257366	0.413613	1.4597	0.924084	0.0207784	1.0982	0.372246	0.969877	1.15906	0.242708	0.187571	0.00265163	0.0138847	0.118868	0.0191425	0.0136104	2.50707	1.65668	0.297519	0.612237	1.54591	0.372574	0.470206	1.18821	0	0.886387	1.85675	1.29747	0.382453	0.350421	2.12651	0.264564	1.48395	0.188682	0.334117
		41.4141	3.7531	1.17062	0.305205	1.13252	0.276717	1.0854	0.0483206	0.00818121	0.0810623	1.17229	0.265288	0.001331	0.354419	0.452101	1.43385	0.971738	0.0424143	1.20465	0.341995	1.26671	1.21398	0.204912	0.213288	0.00150725	0.0475763	0.17444	0.00409533	0.0201908	2.84468	1.75577	0.382662	0.677978	1.62984	0.474231	0.294844	0.98376	0.0121667	0.975289	2.13391	1.38217	0.290493	0.401037	2.2143	0.308909	1.67949	0.239453	0.246713
		42.4242	3.82946	1.1659	0.377135	1.32233	0.397837	1.46624	0.0658949	0.000401385	0.125955	1.36362	0.314857	0	0.485542	0.499265	1.42732	0.979426	0.0645174	1.33685	0.312727	1.5579	1.26989	0.189883	0.247986	0.00036287	0.122411	0.238384	0	0.0249868	3.04586	1.91224	0.468335	0.734894	1.67017	0.58517	0.154607	0.807507	0.0466163	1.06778	2.3763	1.45661	0.240885	0.463657	2.21417	0.361401	1.88042	0.291184	0.17306
		43.4343	3.77431	1.15396	0.449012	1.52141	0.526074	1.8118	0.093656	0	0.187337	1.58463	0.37681	0.00354071	0.679797	0.528906	1.40334	0.990344	0.102306	1.4821	0.302333	1.81691	1.31985	0.186206	0.286522	0	0.13616	0.312026	0.00354972	0.0258891	3.12805	2.11912	0.577996	0.786178	1.63868	0.674034	0.0428285	0.671144	0.110092	1.14383	2.57396	1.5181	0.200582	0.545176	2.1406	0.416524	2.088	0.360902	0.118026
		44.4444	3.65771	1.14199	0.531941	1.70692	0.68514	2.57343	0.126128	0.0113734	0.263729	1.81785	0.455293	0.0141853	0.937922	0.598214	1.37392	1.00223	0.143757	1.60342	0.296	1.93707	1.35316	0.197108	0.342294	0.000625826	0.145157	0.387563	0.0160426	0.0323367	3.11289	2.3512	0.716182	0.808659	1.58153	0.755963	0.00825141	0.571345	0.184317	1.22385	2.61012	1.59858	0.183609	0.653349	2.00349	0.488262	2.20949	0.49193	0.076929
		45.4545	3.46084	1.12427	0.601891	1.79653	0.875837	2.78192	0.159788	0.0386158	0.36366	2.00971	0.528696	0.0283871	1.19151	0.673001	1.35762	1.03393	0.19305	1.72089	0.296484	1.97079	1.37593	0.237471	0.40827	0.00125165	0.155057	0.469486	0.0369138	0.0382639	3.04595	2.67871	0.916717	0.830493	1.48924	0.837068	0	0.500117	0.276685	1.31968	2.54475	1.65518	0.24236	0.775223	1.80036	0.560784	2.30881	0.633143	0.0422532
		46.4646	3.22576	1.09751	0.683432	1.85349	1.0342	2.90023	0.210249	0.0775922	0.468683	2.19235	0.617911	0.0459083	1.49881	0.763588	1.30715	1.0803	0.258317	1.79541	0.339878	1.87937	1.34329	0.28157	0.466722	0.00973068	0.167934	0.55895	0.0693791	0.0469975	2.893	3.0002	1.14907	0.785169	1.36211	0.897082	0.00918228	0.42755	0.393013	1.41465	2.39395	1.71872	0.304945	0.911916	1.56673	0.627132	2.41012	0.765217	0.0171824
		47.4747	2.97577	1.07118	0.778817	1.81209	1.1786	3.00658	0.273535	0.135094	0.583031	2.29985	0.737927	0.0693853	1.84506	0.878141	1.26064	1.15838	0.328944	1.82225	0.387103	1.73068	1.28488	0.33843	0.527723	0.0407068	0.180812	0.649393	0.106092	0.0612042	2.67651	3.31456	1.40031	0.725442	1.26188	0.951992	0.021157	0.338892	0.511615	1.48841	2.18968	1.77114	0.397621	1.09758	1.32751	0.702209	2.49529	0.87247	0.00488244
		48.4848	2.71503	1.04364	0.863403	1.77208	1.29071	2.88499	0.341203	0.198664	0.716299	2.30268	0.860637	0.0977844	2.18767	1.01175	1.21794	1.27472	0.452774	1.83739	0.454406	1.56269	1.22946	0.415634	0.602633	0.108609	0.199348	0.741734	0.156778	0.0817994	2.40124	3.54845	1.64584	0.658506	1.18289	1.01542	0.0714201	0.223428	0.614969	1.56525	2.00526	1.82888	0.567713	1.27809	1.10282	0.766671	2.57454	0.980394	0.00255848
		49.4949	2.47226	1.00394	0.960471	1.67027	1.39527	2.67311	0.416973	0.277009	0.81514	2.23383	0.998891	0.124658	2.44818	1.17624	1.16476	1.43619	0.592553	1.81077	0.536096	1.40025	1.14971	0.500344	0.679454	0.223118	0.223335	0.847068	0.21238	0.109249	2.13275	3.57107	1.89615	0.563839	1.12364	1.08231	0.189444	0.114605	0.692101	1.63484	1.80126	1.82244	0.779628	1.47023	0.928365	0.797385	2.6215	1.0267	0.00104392
		50.5051	2.27284	0.953873	1.06777	1.53085	1.44844	2.46181	0.522581	0.356317	0.891207	2.06558	1.16139	0.144297	2.6028	1.36487	1.1104	1.60983	0.740691	1.73417	0.641643	1.2512	1.07064	0.599877	0.752954	0.32453	0.247323	0.972837	0.280244	0.142171	1.86089	3.48659	2.06324	0.463528	1.07726	1.12621	0.311802	0.0306043	0.772178	1.71353	1.6127	1.78478	1.01298	1.68163	0.797084	0.816865	2.68169	1.03931	0
		51.5152	2.12075	0.900568	1.17052	1.43322	1.45421	2.19751	0.653281	0.407608	0.946295	1.88491	1.33404	0.159932	2.66532	1.57786	1.0593	1.82774	0.946496	1.62685	0.718696	1.11371	0.98091	0.714923	0.829662	0.432999	0.312346	1.12261	0.360415	0.183988	1.6066	3.15973	2.09505	0.371171	1.04246	1.17177	0.473598	0	0.827198	1.78341	1.44874	1.76496	1.35332	1.84781	0.700308	0.813711	2.65346	1.02715	0.0135043
		52.5253	1.96718	0.854959	1.26273	1.31385	1.43198	1.89271	0.809376	0.456807	0.972048	1.69231	1.52087	0.177712	2.70056	1.78047	1.0177	2.08006	1.18687	1.51774	0.802356	1.00401	0.925717	0.818487	0.91223	0.555669	0.390306	1.3022	0.444896	0.236079	1.38787	2.68075	1.99637	0.296845	1.01508	1.23772	0.598999	0.0198988	0.869624	1.85422	1.30924	1.70692	1.71562	2.01984	0.63738	0.791702	2.52617	0.980559	0.0271254
		53.5354	1.83104	0.818164	1.34237	1.21265	1.38357	1.61339	0.985805	0.530666	0.973737	1.51849	1.70825	0.197206	2.63118	1.93544	0.988512	2.36436	1.44579	1.41477	0.786817	0.924911	0.855934	0.902492	1.00084	0.711491	0.468266	1.49612	0.535153	0.301936	1.19242	2.22542	1.78407	0.232776	0.987666	1.28075	0.607541	0.0898904	0.899774	1.95517	1.20486	1.62303	1.99727	2.18136	0.597478	0.761476	2.3198	0.903092	0.0519557
		54.5455	1.67422	0.775397	1.41782	1.13041	1.3274	1.36509	1.17876	0.614831	0.940642	1.39745	1.85336	0.221004	2.48955	1.95505	0.967619	2.72612	1.74625	1.30718	0.787272	0.877399	0.815072	1.02654	1.09085	0.885784	0.533538	1.72529	0.627128	0.379353	1.04849	1.835	1.48938	0.197137	0.962359	1.30561	0.616084	0.212932	0.901701	2.10153	1.12472	1.55876	2.17052	2.29218	0.577967	0.732638	2.09642	0.82042	0.0767859
		55.5556	1.51643	0.735451	1.47711	1.04695	1.25386	1.13148	1.37311	0.715399	0.91062	1.26621	1.98773	0.249349	2.32628	1.88933	0.958223	3.20193	2.11245	1.19051	0.751427	0.854123	0.787449	1.15709	1.18477	1.0818	0.598545	1.92661	0.72387	0.466485	0.925056	1.52775	1.19066	0.178692	0.940919	1.30307	0.624962	0.361682	0.902018	2.27354	1.0485	1.47924	2.2517	2.35265	0.585398	0.717145	1.87938	0.753763	0.105105
		56.5657	1.34946	0.701184	1.51735	0.973965	1.1924	0.934823	1.50852	0.842637	0.864977	1.19136	2.12222	0.285221	2.1758	1.70405	0.953769	3.68668	2.54493	1.1164	0.716601	0.859337	0.759306	1.21212	1.27996	1.29674	0.669139	2.14344	0.830049	0.567979	0.838141	1.2931	0.948801	0.176186	0.928355	1.32696	0.634219	0.517955	0.90521	2.44864	0.963977	1.3889	2.03306	2.35329	0.58557	0.716637	1.68456	0.681277	0.13411
		57.5758	1.1918	0.668502	1.54761	0.921637	1.11792	0.78433	1.61665	1.00029	0.819981	1.1532	2.22236	0.325978	2.00976	1.4679	0.959538	4.13242	3.0244	1.05278	0.695508	0.88838	0.727553	1.26717	1.36618	1.61795	0.854035	2.28955	0.93702	0.676409	0.794502	1.15682	0.740863	0.190636	0.924574	1.30946	0.643475	0.669374	0.926238	2.61526	0.870976	1.30643	1.73255	2.31595	0.602384	0.712898	1.52415	0.621239	0.178891
		58.5859	1.05766	0.646023	1.55381	0.89161	1.02908	0.637566	1.64242	1.18779	0.789246	1.1418	2.26622	0.372891	1.87089	1.22512	0.967973	4.39622	3.3941	1.01269	0.716981	0.917832	0.701186	1.35726	1.43784	1.98308	0.974395	2.37185	1.02733	0.790049	0.764307	1.08507	0.576763	0.20248	0.925897	1.27931	0.754351	0.780957	0.967625	2.77117	0.775144	1.22475	1.42092	2.23118	0.606552	0.729224	1.38796	0.581765	0.244983
		59.596	0.96448	0.635058	1.5476	0.868093	0.93621	0.529528	1.6032	1.3956	0.771273	1.16742	2.2328	0.434504	1.73955	1.01184	0.975337	4.58828	3.78545	0.998102	0.767058	0.982265	0.645334	1.35247	1.50437	2.37787	1.01817	2.41494	1.12254	0.923147	0.731566	1.02735	0.449063	0.220931	0.920305	1.24059	0.887071	0.86655	1.0294	2.81709	0.667102	1.13255	1.15303	2.12999	0.606263	0.725288	1.3124	0.566958	0.313499
		60.6061	0.893253	0.625463	1.54136	0.853253	0.85098	0.463423	1.51372	1.56213	0.780304	1.21216	2.19174	0.5126	1.63857	0.846137	0.986981	4.64683	3.92152	0.982104	0.813522	1.04192	0.588254	1.34982	1.54266	2.7634	1.00296	2.40868	1.22494	1.06823	0.693145	0.993887	0.355531	0.247039	0.912681	1.22195	1.03337	0.857176	1.10294	2.76943	0.558662	1.02827	0.972167	2.01191	0.585612	0.725446	1.25755	0.550258	0.360972
		61.6162	0.823081	0.624789	1.52258	0.833625	0.757951	0.420785	1.3813	1.71206	0.818604	1.27678	2.12766	0.616234	1.55612	0.733066	0.994871	4.56484	3.94437	0.959246	0.870032	1.10388	0.513854	1.32823	1.56604	2.956	0.983161	2.40054	1.33202	1.24405	0.662854	1.00652	0.279128	0.274723	0.908596	1.21744	1.25625	0.808207	1.20871	2.62211	0.466298	0.924043	0.862699	1.92007	0.569845	0.723077	1.21787	0.542716	0.40155
		62.6263	0.764502	0.632158	1.50664	0.819563	0.658815	0.387071	1.25316	1.81539	0.8866	1.36107	1.99606	0.742742	1.48915	0.679499	1.00252	4.34466	3.7689	0.952321	0.938881	1.14584	0.403368	1.30263	1.56639	2.94686	0.963358	2.38235	1.45103	1.40577	0.651166	1.06573	0.232852	0.299712	0.908498	1.17783	1.47913	0.698257	1.33771	2.3947	0.411409	0.816425	0.82575	1.80667	0.525681	0.687306	1.19039	0.551319	0.419327
		63.6364	0.729352	0.647012	1.49078	0.822708	0.549693	0.362741	1.14247	1.90693	0.981554	1.43977	1.84142	0.894941	1.42847	0.658735	1.00961	4.01686	3.39767	0.933142	0.961275	1.18581	0.309213	1.27668	1.55674	2.77457	0.937449	2.3695	1.57415	1.58761	0.627048	1.15731	0.19038	0.331364	0.910183	1.15378	1.68083	0.603472	1.49366	2.02741	0.401002	0.734257	0.814236	1.69927	0.470812	0.652066	1.1712	0.565776	0.421304
		64.6465	0.680285	0.669635	1.46581	0.849041	0.447926	0.345381	1.06889	1.93888	1.09703	1.51225	1.67761	1.07401	1.36419	0.677027	1.01302	3.58999	2.99541	0.932763	1.02615	1.21717	0.253643	1.21823	1.5378	2.56602	0.907516	2.36891	1.69044	1.72643	0.605565	1.27599	0.159559	0.360284	0.910766	1.12575	1.8564	0.504459	1.6889	1.70543	0.401843	0.668418	0.843909	1.62138	0.407029	0.631688	1.14061	0.577072	0.405238
		65.6566	0.642567	0.705103	1.42743	0.873254	0.354602	0.335745	1.02691	1.92765	1.24513	1.56508	1.52584	1.26189	1.29181	0.718384	1.01501	3.1644	2.58532	0.940134	1.05752	1.22454	0.188213	1.11137	1.50458	2.33195	0.879037	2.36337	1.81219	1.81946	0.576062	1.39453	0.127491	0.407515	0.912575	1.11	2.03197	0.423449	1.92286	1.39821	0.42768	0.605293	0.892292	1.53436	0.346852	0.5595	1.1275	0.60019	0.371474
		66.6667	0.598935	0.75463	1.362	0.890651	0.285551	0.342364	0.998158	1.87733	1.42306	1.59084	1.35668	1.44747	1.22652	0.796414	1.01535	2.7957	2.18428	0.958974	1.09906	1.2244	0.146112	1.05667	1.46854	2.06181	0.877428	2.35806	1.92806	1.89298	0.566946	1.4923	0.092865	0.465269	0.911505	1.08882	2.27558	0.377225	2.1993	1.11352	0.481416	0.554409	0.948802	1.47807	0.290351	0.558267	1.1185	0.631416	0.326273
		67.6768	0.53203	0.81717	1.27865	0.929482	0.237925	0.367704	1.00814	1.81911	1.54201	1.59381	1.20112	1.5601	1.18367	0.885493	1.02068	2.45051	1.85994	0.984943	1.16948	1.20962	0.142577	0.971783	1.43889	1.78389	0.875818	2.37318	2.02806	1.8723	0.560375	1.51839	0.0653138	0.514478	0.910466	1.08738	2.3212	0.361564	2.41842	0.89533	0.539871	0.522401	1.01195	1.44415	0.237654	0.477932	1.10145	0.663749	0.28086
		68.6869	0.482556	0.90037	1.20072	0.991937	0.197347	0.417763	1.01644	1.76438	1.62923	1.61007	1.08931	1.62261	1.13603	0.977277	1.03463	2.13735	1.64121	1.01424	1.26063	1.164	0.149023	0.847799	1.42354	1.52706	0.900596	2.35107	2.12891	1.8483	0.55226	1.50307	0.0345731	0.586839	0.909058	1.07621	2.08713	0.376083	2.5625	0.69177	0.628289	0.488921	1.0741	1.40386	0.186241	0.397023	1.06543	0.691447	0.235166
		69.697	0.429828	0.996576	1.10093	1.07042	0.176919	0.501173	1.05588	1.72589	1.67458	1.62414	0.992567	1.65278	1.17684	1.0728	1.06248	1.85275	1.4386	1.06208	1.34827	1.1081	0.17034	0.746769	1.42212	1.32601	0.948542	2.32336	2.18378	1.82546	0.562096	1.43313	0.0132494	0.674045	0.905902	1.05471	1.7156	0.401187	2.66167	0.525516	0.729754	0.46622	1.13546	1.37603	0.149706	0.350868	1.03031	0.711002	0.197237
		70.7071	0.384224	1.09492	1.00244	1.14495	0.175848	0.580623	1.11065	1.71268	1.67508	1.63211	0.954723	1.622	1.20639	1.15332	1.10057	1.57396	1.26686	1.12276	1.47084	1.06073	0.22119	0.679108	1.42046	1.14233	0.996852	2.23707	2.20941	1.73132	0.572212	1.34226	0	0.773011	0.906962	1.07553	1.30764	0.426831	2.66149	0.380217	0.849379	0.456364	1.19703	1.35761	0.120344	0.362384	0.983814	0.737942	0.168033
		71.7172	0.350521	1.20318	0.902956	1.23753	0.185272	0.694993	1.16119	1.71032	1.67337	1.63864	0.954261	1.57745	1.26084	1.21975	1.14952	1.2961	1.14074	1.20568	1.58504	1.02676	0.255352	0.604859	1.44019	1.01039	1.05372	2.1907	2.19884	1.66623	0.558918	1.21467	0.0055972	0.890433	0.907169	1.09073	0.989934	0.435772	2.6378	0.246013	0.978961	0.449746	1.25211	1.36174	0.0953284	0.40863	0.933128	0.759878	0.146719
		72.7273	0.331025	1.33558	0.820261	1.35224	0.232095	0.790737	1.20769	1.69453	1.69115	1.65475	0.979309	1.52933	1.35632	1.27728	1.20937	1.02657	1.06368	1.33026	1.6979	1.00696	0.285362	0.536404	1.43757	0.906462	1.11059	2.15165	2.1736	1.61427	0.553925	1.09323	0.0166378	1.0446	0.912612	1.13878	0.805245	0.444714	2.55791	0.177943	1.11792	0.460906	1.30949	1.37035	0.0845798	0.467139	0.886317	0.794277	0.132152
		73.7374	0.313898	1.4703	0.736309	1.4528	0.29035	0.858907	1.26832	1.67233	1.68755	1.66104	1.09487	1.46543	1.44608	1.34653	1.27635	0.779428	0.957815	1.47699	1.79696	1.00478	0.303363	0.505656	1.43781	0.832701	1.42257	2.09117	2.11202	1.57336	0.536749	0.964718	0.0414894	1.20615	0.923492	1.19448	0.711957	0.456792	2.44969	0.121827	1.22519	0.472874	1.31334	1.38617	0.0872276	0.554578	0.847566	0.833999	0.127416
		74.7475	0.306356	1.60062	0.686519	1.59148	0.342036	0.924734	1.343	1.65293	1.69972	1.67465	1.22071	1.44494	1.52741	1.39496	1.34401	0.569929	0.90224	1.62127	1.89904	1.02765	0.314414	0.491923	1.47639	0.814161	1.86852	2.06486	2.03646	1.54978	0.493131	0.845807	0.0749236	1.37478	0.921323	1.26766	0.649604	0.46912	2.31196	0.112966	1.3146	0.483359	1.3413	1.43447	0.0997707	0.666461	0.815494	0.861701	0.125999
		75.7576	0.298406	1.74015	0.651169	1.69092	0.437521	0.963103	1.37781	1.60897	1.69229	1.69371	1.39931	1.4322	1.63515	1.43535	1.41241	0.448051	0.840937	1.74366	1.9869	1.05179	0.331157	0.497311	1.51836	0.84374	2.32857	2.04809	1.93312	1.55724	0.458434	0.753701	0.116722	1.60299	0.926249	1.35809	0.628962	0.468474	2.16844	0.125035	1.34417	0.508202	1.35243	1.47368	0.12075	0.798677	0.798545	0.91089	0.127611
		76.7677	0.291897	1.8625	0.641353	1.81907	0.544392	0.998573	1.44541	1.56207	1.67142	1.66364	1.59511	1.42533	1.73877	1.53378	1.46822	0.376582	0.834112	1.79665	2.02978	1.06797	0.386808	0.50001	1.54275	0.928638	2.75685	2.05949	1.80931	1.57641	0.423866	0.683356	0.156071	1.821	0.94445	1.45832	0.655299	0.463351	2.00194	0.156574	1.34651	0.551456	1.34038	1.52605	0.145296	0.938878	0.793274	0.970928	0.149598
		77.7778	0.288314	1.98263	0.643312	1.97498	0.650823	1.01128	1.50396	1.48074	1.6634	1.60392	1.80701	1.45389	1.82818	1.63427	1.51975	0.329079	0.835601	1.77753	1.9928	1.0735	0.430893	0.503425	1.57326	1.1047	3.10156	2.08333	1.69831	1.59067	0.383141	0.618859	0.209817	2.05504	0.966454	1.58856	0.711441	0.500574	1.86918	0.223762	1.30366	0.585914	1.32726	1.59443	0.171855	1.09247	0.799479	1.0526	0.181551
		78.7879	0.326157	2.13007	0.664477	2.08963	0.752935	1.01494	1.55926	1.40118	1.64346	1.51181	2.03338	1.48409	1.81916	1.73472	1.55268	0.312625	0.846429	1.70035	1.9784	1.10974	0.518402	0.540767	1.60713	1.33051	3.32389	2.10284	1.59066	1.606	0.335422	0.54773	0.262315	2.30514	0.988476	1.76503	0.792875	0.56687	1.72467	0.269605	1.21666	0.616087	1.32646	1.67308	0.204413	1.23325	0.83094	1.14375	0.225156
		79.798	0.374501	2.2519	0.69456	2.18615	0.8351	1.03535	1.66595	1.31224	1.63046	1.42544	2.25799	1.54508	1.78831	1.83416	1.57869	0.300451	0.869981	1.60727	1.95944	1.10588	0.62335	0.597529	1.64345	1.61739	3.40717	2.09815	1.45612	1.5928	0.290741	0.495926	0.332823	2.46544	1.02065	1.96775	0.906366	0.617444	1.57904	0.350071	1.12404	0.658051	1.33062	1.75515	0.23742	1.32081	0.883507	1.25083	0.28844
		80.8081	0.426219	2.35112	0.729868	2.31254	0.906833	1.0776	1.72461	1.23477	1.63226	1.26697	2.4454	1.58057	1.71097	1.93007	1.57411	0.273953	0.92165	1.50822	1.91762	1.12374	0.7902	0.680393	1.68392	1.96868	3.32142	2.11509	1.33534	1.55283	0.25131	0.443647	0.408066	2.54352	1.06058	2.20472	1.03534	0.644411	1.45523	0.446713	1.02851	0.71522	1.30067	1.83723	0.284822	1.40176	0.942738	1.37189	0.407199
		81.8182	0.478062	2.45127	0.761618	2.38647	0.988456	1.14458	1.8419	1.14923	1.66629	1.12534	2.55121	1.61026	1.58014	1.93524	1.55571	0.240632	0.994866	1.44344	1.90521	1.14638	0.998722	0.798584	1.72884	2.37428	3.05515	2.07313	1.23135	1.49805	0.212453	0.387482	0.483773	2.6296	1.10704	2.48938	1.18191	0.680775	1.27642	0.554224	0.90442	0.770142	1.30011	1.95832	0.356267	1.40663	1.03083	1.50048	0.55507
		82.8283	0.594833	2.51943	0.807075	2.437	0.981429	1.23619	1.93226	1.0782	1.70718	0.981487	2.63318	1.61793	1.34725	1.91634	1.50344	0.193786	1.08181	1.40334	1.93336	1.17858	1.25582	0.948198	1.75264	2.68534	2.8201	2.0472	1.14402	1.42461	0.174792	0.329664	0.521485	2.54555	1.16406	2.79317	1.29976	0.744594	1.14755	0.667174	0.786838	0.839227	1.22585	2.0647	0.430358	1.41267	1.10682	1.64027	0.703454
		83.8384	0.713648	2.55071	0.848422	2.44414	0.966039	1.32008	2.04905	1.01147	1.80098	0.849365	2.67295	1.58061	1.15278	1.82098	1.43694	0.158658	1.17276	1.37531	1.92691	1.19866	1.54776	1.0886	1.79615	2.93524	2.49714	1.9265	1.06049	1.34071	0.13766	0.28322	0.552355	2.40817	1.22932	3.07759	1.37053	0.799286	1.05157	0.811103	0.696563	0.909637	1.12585	2.1469	0.540444	1.40346	1.17915	1.76391	0.834695
		84.8485	0.823012	2.54489	0.873827	2.39785	0.93801	1.37127	2.12263	0.943563	1.89829	0.762214	2.64507	1.54763	0.888092	1.62401	1.35398	0.136428	1.21882	1.36398	1.91551	1.26335	1.89266	1.24688	1.85477	2.94696	2.19756	1.77959	0.979514	1.25501	0.101037	0.244285	0.565716	2.20884	1.30364	3.27824	1.38287	0.862628	0.964321	0.970645	0.630383	0.981707	1.05809	2.2614	0.627168	1.36111	1.23153	1.8381	0.944101
		85.8586	0.909213	2.47485	0.910517	2.31172	0.894497	1.39529	2.13392	0.898951	2.04478	0.711697	2.63251	1.48366	0.650893	1.43167	1.26881	0.132273	1.27331	1.34695	1.85983	1.33307	2.26264	1.42323	1.91346	2.85101	1.94572	1.59803	0.915042	1.18524	0.0716785	0.199846	0.559882	2.00155	1.38155	3.37758	1.33773	0.935833	0.881161	1.07718	0.611763	1.05891	0.927872	2.31641	0.734709	1.31951	1.30008	1.90804	1.01689
		86.8687	0.93503	2.30765	0.944796	2.15677	0.830399	1.41397	2.16341	0.873229	2.14038	0.674314	2.54951	1.42793	0.450547	1.16042	1.16103	0.151259	1.35898	1.31903	1.76092	1.41731	2.60816	1.64588	1.93016	2.64473	1.68643	1.41334	0.861726	1.12229	0.0426292	0.170406	0.567294	1.78804	1.46132	3.39319	1.31204	1.00649	0.812881	1.16029	0.6189	1.13568	0.847516	2.34678	0.868743	1.30856	1.33332	1.89617	1.07658
		87.8788	0.879876	2.11634	0.967124	1.99261	0.775735	1.34794	2.14063	0.867583	2.25399	0.654165	2.44979	1.40495	0.290199	0.886095	1.06291	0.188368	1.37049	1.24389	1.62743	1.51737	2.95184	1.88595	2.00032	2.43031	1.44814	1.23501	0.81885	1.1092	0.0210889	0.152422	0.588473	1.57671	1.55081	3.29817	1.23929	1.02308	0.79112	1.19599	0.667524	1.18024	0.756126	2.34915	1.06338	1.32298	1.39229	1.87003	1.11264
		88.8889	0.775133	1.92488	0.992454	1.84806	0.712654	1.29903	2.07991	0.866769	2.31606	0.65219	2.31021	1.41629	0.194827	0.623399	0.946116	0.227962	1.40591	1.13967	1.459	1.58346	3.18267	2.20884	2.02213	2.20633	1.26511	1.05111	0.776552	1.10193	0.00594849	0.143757	0.626546	1.43507	1.6329	3.10253	1.22782	1.03607	0.764494	1.21706	0.746927	1.22779	0.70997	2.33574	1.31624	1.3397	1.41118	1.78804	1.1522
		89.899	0.646557	1.72453	1.02981	1.69611	0.641086	1.25086	1.98412	0.877932	2.38062	0.664428	2.14878	1.44983	0.145216	0.460974	0.818413	0.278017	1.35838	0.991479	1.26372	1.65071	3.37059	2.46206	2.06474	1.97313	1.1242	0.906092	0.726451	1.1274	0.00142482	0.136345	0.669504	1.30234	1.72095	2.8527	1.23619	1.06316	0.779246	1.21669	0.835545	1.27484	0.717205	2.2211	1.60409	1.36502	1.45083	1.68702	1.19489
		90.9091	0.51056	1.51534	1.07943	1.56008	0.578776	1.20993	1.88023	0.905739	2.31017	0.697001	1.99232	1.54412	0.139013	0.350146	0.7032	0.29155	1.30701	0.803563	1.07769	1.67716	3.37516	2.71072	2.13413	1.83912	1.07063	0.774219	0.691202	1.1784	0	0.129629	0.720888	1.21649	1.83084	2.54727	1.19906	1.05335	0.789167	1.21332	0.921964	1.33715	0.758587	2.06881	2.04569	1.43203	1.45925	1.56584	1.26638
		91.9192	0.395429	1.34705	1.13974	1.44151	0.521455	1.19751	1.75907	0.941545	2.25893	0.731046	1.79699	1.64984	0.174554	0.23961	0.570153	0.333397	1.25744	0.623086	0.868628	1.67042	3.26156	3.04083	2.19396	1.75821	1.02799	0.671486	0.6669	1.23949	0.00367065	0.142348	0.78373	1.18343	1.93676	2.1846	1.07596	1.00909	0.835355	1.18521	0.993217	1.41327	0.858436	1.86688	2.62558	1.5079	1.38552	1.44284	1.32193
		92.9293	0.310857	1.20674	1.20252	1.32548	0.454239	1.2029	1.61844	0.98977	2.15698	0.766647	1.62986	1.75516	0.250944	0.140753	0.455074	0.362725	1.13459	0.449767	0.722685	1.64515	3.03762	3.29324	2.21792	1.74541	1.02949	0.589463	0.643656	1.32411	0.0129424	0.15794	0.853749	1.18545	2.02762	1.93509	0.920223	0.942015	0.908734	1.16782	1.05009	1.47511	0.99991	1.64623	3.22567	1.56779	1.30308	1.34052	1.40614
		93.9394	0.255615	1.07752	1.26632	1.227	0.376359	1.2122	1.48202	1.04085	2.01259	0.821005	1.43779	1.8982	0.382394	0.06863	0.349209	0.428482	1.00522	0.305511	0.573633	1.59741	2.79042	3.46101	2.21906	1.80006	1.07707	0.524739	0.613128	1.42713	0.0335899	0.178871	0.936018	1.24847	2.14221	1.70467	0.764193	0.881227	0.968862	1.13716	1.11723	1.56472	1.19968	1.41647	3.74875	1.62442	1.22046	1.24436	1.49138
		94.9495	0.22443	0.921312	1.33245	1.14436	0.288249	1.21821	1.37481	1.09104	1.87847	0.87655	1.23889	2.01276	0.55494	0.0493963	0.262183	0.529507	0.88242	0.19434	0.447586	1.53017	2.53423	3.5548	2.21051	1.83019	1.13451	0.477578	0.595326	1.53591	0.0694661	0.200777	1.03562	1.33526	2.24473	1.46217	0.626196	0.80225	1.03249	1.06798	1.20577	1.61686	1.46387	1.20067	4.03587	1.71504	1.11747	1.18857	1.5967
		95.9596	0.218468	0.77321	1.37959	1.07168	0.205023	1.23475	1.32667	1.15483	1.73373	0.93101	1.08725	2.08718	0.761776	0.0484505	0.20432	0.618781	0.754482	0.112189	0.360013	1.45376	2.33307	3.51269	2.18089	1.89604	1.19109	0.437196	0.581058	1.63651	0.123592	0.224652	1.1576	1.45623	2.30907	1.28074	0.546113	0.715355	1.08347	0.983361	1.29784	1.7062	1.76107	0.989698	4.07894	1.78413	1.02426	1.17303	1.69527
		96.9697	0.189741	0.619727	1.42813	1.02234	0.133642	1.25524	1.36073	1.21688	1.59757	0.99044	0.935855	2.10977	1.06826	0.0473118	0.159517	0.668475	0.6338	0.0550953	0.282701	1.37844	2.18085	3.43914	2.0806	1.93249	1.2938	0.408036	0.570655	1.73756	0.200979	0.252474	1.29257	1.59041	2.37543	1.12512	0.533848	0.630345	1.12337	0.898389	1.42964	1.79281	2.0115	0.795515	3.96436	1.82819	0.946905	1.17742	1.81256
		97.9798	0.157811	0.493893	1.47947	0.978457	0.0894104	1.26753	1.47683	1.27707	1.42827	1.03399	0.79595	2.12702	1.40207	0.0460199	0.119832	0.702743	0.534617	0.0197856	0.228833	1.31017	1.99479	3.26597	1.92656	1.94944	1.44478	0.385937	0.557912	1.84023	0.308859	0.266233	1.43333	1.75853	2.35311	0.985511	0.584567	0.570552	1.11105	0.813714	1.56129	1.87288	2.2987	0.632783	3.67546	1.8652	0.882047	1.21992	1.93413
		98.9899	0.134603	0.394328	1.52854	0.925884	0.0894959	1.27006	1.62871	1.31559	1.26653	1.06551	0.672151	2.074	1.69738	0.0510557	0.0848589	0.70472	0.441386	0.00112412	0.188244	1.26503	1.87658	3.04967	1.77188	1.90094	1.56208	0.370901	0.550445	1.92075	0.460942	0.289105	1.56908	1.94532	2.32295	0.854049	0.667964	0.530793	1.06614	0.706499	1.74115	1.95962	2.45175	0.484841	3.31992	1.90741	0.837188	1.28974	2.05386
		100	0.111395	0.289301	1.58657	0.884609	0.0990134	1.27158	1.81476	1.37402	1.11258	1.09149	0.576622	2.00647	1.95457	0.075168	0.0653674	0.616866	0.351266	0	0.158714	1.24507	1.71123	2.82135	1.54954	1.71549	1.66518	0.363545	0.552132	2.00561	0.683656	0.313269	1.71363	2.09968	2.13847	0.754518	0.760585	0.504022	1.00212	0.601773	1.92287	2.05198	2.55655	0.369569	2.92431	1.93686	0.82864	1.37573	2.15683
[truncated: 39 more columns]
